# Supplementary material for: Altered proteostasis in aging and heat shock response in C. elegans revealed by analysis of the global and de novo synthesized proteome
Source: Cell Mol Life Sci. 2014 Jan 24;71(17):3339–61. doi: 10.1007/s00018-014-1558-7 (PMC4131143; doi:10.1007/s00018-014-1558-7)
Supplement: Supplementary file 2 — 2a: Spreadsheet of proteins showing increased abundance in day 5 animals when compared with young adults 2b: Spreadsheet of proteins showing decreased abundance in day 5 animals when compared with young adults 2c.1: Breakdown by worm Gene Ontology (cellular component) of proteins increased at D5 when compared with YA. 2c.2: Breakdown by human Gene Ontology (cellular component) of unclassified proteins increased at D5 when compared with YA. 2c.3: Breakdown by worm Gene Ontology (cellular component) of proteins decreased at D5 when compared with YA. 2c.4: Breakdown by human Gene Ontology (cellular component) of unclassified proteins increased at D5 when compared with YA (XLSX 76 kb) [file 18_2014_1558_MOESM2_ESM.xlsx]

## Sheet: 2a D5 vs YA up
Online resource 2a: Spreadsheet of proteins showing increased abundance in day 5 animals when compared with young adults; proteins overlapping with D10 vs YA up are highlighted in gray
Accession	Uniprot	Gene	Protein	Geomean of D5 vs YA fold change	Stouffers Pval	Worm gene ontology (Cellular component)	Human homolog	Human gene ontology (Cellular component)
sp|P34552|ALX1_CAEEL	P34552	alx-1	ALIX (Apoptosis-linked gene 2 interacting protein X) homolog	1.30701	0.00452589	Cytoplasmic
sp|Q19905|UGDH_CAEEL	Q19905	sqv-4	SQuashed Vulva	1.27267	0.00162859	Cytoplasmic
sp|Q9XW16|PROF1_CAEEL	Q9XW16	pfn-1	ProFiliN	2.02702	1.13508e-08	Cytoskeleton
sp|Q11174|CHIT_CAEEL	Q11174	cht-1	CHiTinase	5.74502	0.000201172	Extracellular
sp|Q18143|CHITL_CAEEL	Q18143	cht-3	CHiTinase	3.68016	0.0128649	Extracellular
sp|P34383|FAR2_CAEEL	P34383	far-2	Fatty Acid/Retinol binding protein	1.63764	0.0439485	Extracellular
sp|Q20224|FABP2_CAEEL	Q20224	lbp-2	Lipid Binding Protein	2.09156	0.00127337	Extracellular
sp|Q21432|NAS11_CAEEL	Q21432	nas-11	Nematode AStacin protease	1.78708	0.0471226	Extracellular
sp|Q22288|TTR15_CAEEL	Q22288	ttr-15	TransThyretin-Related family domain	3.20999	1.6827e-05	Extracellular
sp|P55955|TTR16_CAEEL	P55955	ttr-16	TransThyretin-Related family domain	1.72866	0.00273154	Extracellular
sp|P55155|VIT1_CAEEL	P55155	vit-1	VITellogenin structural genes (yolk protein genes)	3.49724	2.23524e-06	Extracellular
sp|P06125|VIT5_CAEEL	P06125	vit-5	VITellogenin structural genes (yolk protein genes)	7.53343	5.27272e-09	Extracellular
sp|P18948|VIT6_CAEEL	P18948	vit-6	VITellogenin structural genes (yolk protein genes)	10.4055	2.46171e-30	Extracellular
sp|Q94051|CAV1_CAEEL	Q94051	cav-1	CAVeolin	7.49476	0.00568143	Golgi apparatus
sp|P42170|RIR2_CAEEL	P42170	rnr-2	RiboNucleotide Reductase	3.9267	1.61007e-06	Membrane
sp|Q9Y041|HGD_CAEEL	Q9Y041	hgo-1	HomoGentisate Oxidase	1.32736	0.000720774	Myosin
sp|Q20655|14332_CAEEL	Q20655	ftt-2	Fourteen-Three-Three family	1.41978	0.0126706	Nuclear
sp|Q18212|DX39B_CAEEL	Q18212	hel-1	HELicase	1.21414	0.00632511	Nuclear
sp|P10771|H11_CAEEL	P10771	his-24	HIStone	1.80132	0.0126567	Nuclear
sp|Q21443|LMN1_CAEEL	Q21443	lmn-1	nuclear LaMiN	1.31636	0.000829792	Nuclear
sp|Q21902|MCM5_CAEEL	Q21902	mcm-5	yeast MCM (licensing factor) related	2.45519	0.000602624	Nuclear
sp|O17915|RAN_CAEEL	O17915	ran-1	associated with RAN (nuclear import/export) function	1.80126	0.00447016	Nuclear
sp|Q23670|TOP2_CAEEL	Q23670	top-2	TOPoisomerase	2.04686	1.26572e-11	Nuclear
sp|Q95YF3|CGH1_CAEEL	Q95YF3	cgh-1	Conserved Germline Helicase	1.38911	0.00015399	P granule
sp|P49632|RL40_CAEEL	P49632	ubq-2	UBiQuitin	1.60283	0.000357802	Ribosomal
sp|Q965W1|FABP9_CAEEL	Q965W1	lbp-9	Lipid Binding Protein	1.8522	0.00157184	Unclassified	FABP4	Cytoplasmic
sp|Q03604|RIR1_CAEEL	Q03604	rnr-1	RiboNucleotide Reductase	2.45067	1.51946e-05	Unclassified	RRM1	Cytoplasmic
sp|O01615|AN322_CAEEL	O01615	T19H12.2	Orthologous to human acidic leucine-rich nuclear phosphoprotein 32 family member A	2.89639	0.000330251	Unclassified	ANP32A	Nuclear
tr|P90731|P90731_CAEEL	P90731	acly-2	ATP Citrate Lyas	1.77143	0.00269009	Cytoplasmic
tr|Q21966|Q21966_CAEEL	Q21966	asp-4	ASpartyl Protease	1.60975	0.0016543	Cytoplasmic
tr|G5EFT4|G5EFT4_CAEEL	G5EFT4	C42C1.11	Orthologous to human isoform 1 of leukotriene A-4 hydrolase	1.64836	0.0242099	Cytoplasmic
tr|Q21285|Q21285_CAEEL	Q21285	dao-3	Dauer or Aging adult Overexpression	1.26881	0.0275871	Cytoplasmic
tr|Q95QM8|Q95QM8_CAEEL	Q95QM8	F07A11.2	Orthologous to human isoform 2 of glucosamine-fructose-6-phosphate aminotransferase [isomerizing] 1	2.09843	0.0104872	Cytoplasmic
tr|Q19680|Q19680_CAEEL	Q19680	F21D5.1	Orthlogous to human phosphoacetylglucosamine mutase	2.48075	0.000539615	Cytoplasmic
sp|Q18026|KYNU_CAEEL	Q18026	flu-2	abnormal FLUorescence under UV illumination	1.23979	0.0129276	Cytoplasmic
sp|P04970|G3P1_CAEEL	P04970	gpd-1	GPD (Glyceraldehyde 3- Phosphate Dehydrogenase)	2.57866	0.00222139	Cytoplasmic
tr|Q7Z1P1|Q7Z1P1_CAEEL	Q7Z1P1	mek-1	MAP kinase kinase or Erk Kinase	1.91265	0.0348127	Cytoplasmic
sp|Q27274|RO60_CAEEL	Q27274	rop-1	RO (Ro) ribonucleoProtein family	1.36558	0.0208672	Cytoplasmic
tr|G5EBH3|G5EBH3_CAEEL	G5EBH3	sma-1	SMAll	1.29905	0.0082832	Cytoplasmic
tr|Q7JMB8|Q7JMB8_CAEEL	Q7JMB8	sup-26	SUPpressor	2.24772	0.00021776	Cytoplasmic
tr|O17389|O17389_CAEEL	O17389	tth-1	Tetra THymosin (four thymosin repeat protein)	3.33533	2.13655e-05	Cytoplasmic
tr|G5EDL3|G5EDL3_CAEEL	G5EDL3	air-1	Aurora/Ipl1 Related kinase	2.30405	0.03141	Cytoskeleton
tr|Q9XVI9|Q9XVI9_CAEEL	Q9XVI9	mlc-5	Myosin Light Chain	1.39316	0.0224661	Cytoskeleton
tr|G5EDE7|G5EDE7_CAEEL	G5EDE7	tpxl-1	TPX2 (Targeting Protein for Xenopus Klp2)-Like	2.23302	0.0319055	Cytoskeleton
sp|G5EEM5|ZYG9_CAEEL	G5EEM5	zyg-9	ZYGote defective : embryonic lethal	1.36802	0.00330479	Cytoskeleton
sp|P20163|HSP7D_CAEEL	P20163	hsp-4	Heat Shock Protein	1.4484	3.05968e-07	Endoplasmic reticulum
tr|Q7JLB1|Q7JLB1_CAEEL	Q7JLB1	ret-1	RETiculon protein	1.42383	0.00130932	Endoplasmic reticulum
tr|O02109|O02109_CAEEL	O02109	W08F4.3	Orthologous to human isoform 5 of sigmal non-opioid intracellular receptor 1	1.73997	0.0217755	Endoplasmic reticulum
sp|O62053|U375A_CAEEL	O62053	C08F11.11	UPF0375 protein C08F11.11 OS=Caenorhabditis elegans GN=C08F11.11 PE=1 SV=1	3.63243	0.00153791	Extracellular
tr|Q18529|Q18529_CAEEL	Q18529	C39D10.7	Orthologous to human mucin-2	3.65385	5.18965e-09	Extracellular
sp|Q18594|YC4B5_CAEEL	Q18594	C44B7.5	Uncharacterized protein C44B7.5 OS=Caenorhabditis elegans GN=C44B7.5 PE=1 SV=1	4.79265	0.017714	Extracellular
sp|P41996|CPG2_CAEEL	P41996	cpg-2	Chondroitin ProteoGlycan	2.98522	0.00690092	Extracellular
sp|Q21265|TIMPL_CAEEL	Q21265	cri-2	Conserved Regulator of Innate immunity	2.49307	4.7126e-05	Extracellular
sp|O17861|YVRI_CAEEL	O17861	F37H8.5	Orthologous to human gamma-interferon-inducible lysosomal thiol reductase	1.62502	0.0063185	Extracellular
tr|G5EFP4|G5EFP4_CAEEL	G5EFP4	sym-1	SYnthetic lethal with Mec	2.29834	0.00555917	Extracellular
tr|Q7JKM0|Q7JKM0_CAEEL	Q7JKM0	tep-1	TEP (ThiolEster contaiTEP (ThiolEster containing Protein)	1.7581	0.0414575	Extracellular
sp|P34500|TTR2_CAEEL	P34500	ttr-2	TransThyretin-Related family domain	3.73573	2.8105e-07	Extracellular
tr|Q2EEM8|Q2EEM8_CAEEL	Q2EEM8	ttr-45	TransThyretin-Related family domain	3.53247	0.00169637	Extracellular
tr|O62289|O62289_CAEEL	O62289	ttr-51	TransThyretin-Related family domain	5.01865	2.40856e-06	Extracellular
tr|O17345|O17345_CAEEL	O17345	ttr-6	TransThyretin-Related family domain	2.86603	0.0135024	Extracellular
sp|P05690|VIT2_CAEEL	P05690	vit-2	VITellogenin structural genes (yolk protein genes)	11.0748	0	Extracellular
sp|Q9N4J2|VIT3_CAEEL	Q9N4J2	vit-3	VITellogenin structural genes (yolk protein genes)	5.60976	0.00325475	Extracellular
sp|P18947|VIT4_CAEEL	P18947	vit-4	VITellogenin structural genes (yolk protein genes)	4.68186	0.024347	Extracellular
sp|Q9XWV2|PLBL1_CAEEL	Q9XWV2	Y37D8A.2	Orthologous to human putative phospholipase B-like 2	1.73608	0.0106781	Extracellular
sp|P34696|HSP11_CAEEL	P34696	hsp-16.1	Heat Shock Protein	6.64652	0.0125884	Golgi apparatus
tr|G5EDS2|G5EDS2_CAEEL	G5EDS2	pod-1	Polarity and Osmotic sensitivity Defect	1.33181	0.00619447	Golgi apparatus
sp|P90900|IFA4_CAEEL	P90900	ifa-4	Intermediate Filament, A	1.92637	0.00140906	Intermediate filament
sp|P34629|AMPL_CAEEL	P34629	lap-1	Leucine AminoPeptidase	1.25897	0.0174609	Intracellular
tr|Q65ZI9|Q65ZI9_CAEEL	Q65ZI9	asns-2	ASparagiNe Synthetase	2.06191	3.31489e-05	Membrane
tr|H2KZ07|H2KZ07_CAEEL	H2KZ07	clec-266	C-type LECtin	7.026	7.34716e-05	Membrane
tr|G5ECM9|G5ECM9_CAEEL	G5ECM9	cpi-2	Cysteine Protease Inhibitor	1.75997	0.00903052	Membrane
tr|Q4W4Y5|Q4W4Y5_CAEEL	Q4W4Y5	E02D9.1	Orthologous to human cDNA FLJ38664 fis, clone HLUNG2002334, highly similar to Homo sapiens KH domain containing, RNA binding, signal transduction associated 2 (KHDRBS2), mRNA	1.22666	0.0443616	Membrane
tr|O61522|O61522_CAEEL	O61522	F17E9.4	Protein F17E9.4 OS=Caenorhabditis elegans GN=F17E9.4 PE=2 SV=2	3.11223	0.00534599	Membrane
tr|Q20107|Q20107_CAEEL	Q20107	fkb-1	FK506-Binding protein family	1.31393	0.031551	Membrane
tr|O45418|O45418_CAEEL	O45418	fkb-6	FK506-Binding protein family	1.27061	0.00055586	Membrane
tr|Q22096|Q22096_CAEEL	Q22096	igcm-3	ImmunoGlobulin-like Cell adhesion Molecule family	3.35373	0.000606282	Membrane
tr|Q20684|Q20684_CAEEL	Q20684	lec-2	gaLECtin	1.69712	0.000271301	Membrane
tr|G5EEA8|G5EEA8_CAEEL	G5EEA8	nex-1	anNEXin family	1.32254	0.00047579	Membrane
tr|Q8T3B7|Q8T3B7_CAEEL	Q8T3B7	noah-1	NOmpA Homolog (Drosophila nompA: no mechanoreceptor potential A)	2.03289	0.00177391	Membrane
tr|Q9XUE5|Q9XUE5_CAEEL	Q9XUE5	noah-2	NOmpA Homolog (Drosophila nompA: no mechanoreceptor potential A)	1.63679	0.0156335	Membrane
tr|O44144|O44144_CAEEL	O44144	perm-4	PERMeable eggshell	9.10409	0.000847861	Membrane
sp|O02495|SYB1_CAEEL	O02495	snb-1	SyNaptoBrevin related	1.64185	0.0223824	Membrane
sp|Q19200|STO1_CAEEL	Q19200	sto-1	STOmatin	3.02797	0.00584544	Membrane
tr|G8JY63|G8JY63_CAEEL	G8JY63	sto-1	STOmatin	3.33988	0.0077745	Membrane
tr|O02155|O02155_CAEEL	O02155	T09B4.5	Homologous to human RNA binding protein	4.6627	0.00440976	Membrane
tr|Q18886|Q18886_CAEEL	Q18886	vps-32.1	related to yeast Vacuolar Protein Sorting factor	1.45906	0.0490117	Membrane
tr|Q23179|Q23179_CAEEL	Q23179	W05H9.1	Protein W05H9.1 OS=Caenorhabditis elegans GN=W05H9.1 PE=2 SV=1	1.70231	0.00236105	Membrane
tr|Q20053|Q20053_CAEEL	Q20053	asb-1	ATP Synthase B homolog	1.55847	0.00653318	Mitochondrial
tr|O01542|O01542_CAEEL	O01542	cpn-3	CalPoNin	1.39683	0.0173761	Myosin
sp|Q09510|MLRH_CAEEL	Q09510	mlc-4	Myosin Light Chain	1.45061	0.0368269	Myosin
tr|Q20641|Q20641_CAEEL	Q20641	nmy-1	Non-muscle MYosin	1.279	9.86101e-05	Myosin
tr|G5EBY3|G5EBY3_CAEEL	G5EBY3	nmy-2	Non-muscle MYosin	1.44371	0.00245861	Myosin
tr|Q22869|Q22869_CAEEL	Q22869	nmy-2	Non-muscle MYosin	1.4108	0.0466089	Myosin
sp|Q07750|ADF1_CAEEL	Q07750	unc-60	UNCoordinated	1.23638	0.0246148	Myosin
tr|Q19437|Q19437_CAEEL	Q19437	upb-1	UreidoPropionase Beta	1.20577	0.0238089	Myosin
tr|G5ED41|G5ED41_CAEEL	G5ED41	cand-1	CAND1 (Cullin-Associated NEDD8-Dissociated protein 1) homolog	1.32191	0.00267307	Nuclear
sp|P54811|TERA1_CAEEL	P54811	cdc-48.1	Cell Division Cycle related	1.50998	4.97507e-06	Nuclear
sp|P34556|CDK1_CAEEL	P34556	cdk-1	Cyclin-Dependent Kinase family	2.55566	0.0206545	Nuclear
tr|Q19642|Q19642_CAEEL	Q19642	czw-1	Caenorhabditis Zeste White 10 (Drosophila) homolog	1.20878	0.0467989	Nuclear
sp|Q966L5|SRRT_CAEEL	Q966L5	E01A2.2	Orthologous to human isoform 4 of serrate RNA effector molecule homolog	1.39306	0.0417345	Nuclear
tr|B6VQ74|B6VQ74_CAEEL	B6VQ74	F08B12.4	Protein F08B12.4, isoform a OS=Caenorhabditis elegans GN=F08B12.4 PE=4 SV=1	2.10679	0.00330895	Nuclear
sp|Q9N5R9|SPT16_CAEEL	Q9N5R9	F55A3.3	Orthologous to human FACT complex subunit SPT16	1.54643	0.0096144	Nuclear
sp|P62784|H4_CAEEL	P62784	his-1	HIStone	1.78836	0.0148067	Nuclear
tr|Q27485|Q27485_CAEEL	Q27485	his-35	HIStone	1.45526	0.017737	Nuclear
sp|Q27894|H2B2_CAEEL	Q27894	his-4	HIStone	3.06123	0.000642994	Nuclear
sp|Q10453|H331_CAEEL	Q10453	his-71	HIStone	2.69506	0.000109467	Nuclear
sp|Q22037|ROA1_CAEEL	Q22037	hrp-1	human HnRNP A1 homolog	1.26036	0.0466111	Nuclear
sp|P91276|IMA2_CAEEL	P91276	ima-2	IMportin Alpha family	1.83384	0.00856959	Nuclear
tr|G5EBZ4|G5EBZ4_CAEEL	G5EBZ4	let-418	LEThal	1.77226	0.00728079	Nuclear
tr|Q45EJ8|Q45EJ8_CAEEL	Q45EJ8	lfi-1	Lin-5 (Five) Interacting protein	1.53362	9.99266e-06	Nuclear
tr|O16376|O16376_CAEEL	O16376	M03F8.3	Orthologous to human isoform 1 of crooked neck-like protein 1	1.29971	0.0315191	Nuclear
tr|Q9XXI9|Q9XXI9_CAEEL	Q9XXI9	mcm-2	yeast MCM (licensing factor) related	2.85075	5.00727e-07	Nuclear
tr|Q9XVR7|Q9XVR7_CAEEL	Q9XVR7	mcm-3	yeast MCM (licensing factor) related	2.61821	9.79048e-05	Nuclear
tr|Q95XQ8|Q95XQ8_CAEEL	Q95XQ8	mcm-4	yeast MCM (licensing factor) related	1.78049	0.000500741	Nuclear
sp|P34647|MCM6_CAEEL	P34647	mcm-6	yeast MCM (licensing factor) related	2.74241	0.000199421	Nuclear
tr|O16297|O16297_CAEEL	O16297	mcm-7	yeast MCM (licensing factor) related	2.90055	3.62684e-07	Nuclear
sp|O17586|PSA6_CAEEL	O17586	pas-1	Proteasome Alpha Subunit	1.27525	0.00106826	Nuclear
sp|Q95005|PSA7_CAEEL	Q95005	pas-4	Proteasome Alpha Subunit	1.2142	0.000250353	Nuclear
sp|O02115|PCNA_CAEEL	O02115	pcn-1	PCNA (Proliferating Cell Nuclear antigen) homolog	3.48728	3.16206e-07	Nuclear
sp|Q10051|PRP19_CAEEL	Q10051	prp-19	yeast PRP (splicing factor) related	1.3845	0.0327937	Nuclear
tr|Q23451|Q23451_CAEEL	Q23451	rad-23	RADiation sensitivity abnormal/yeast RAD- related	1.48954	0.0189004	Nuclear
sp|P53016|RFC4_CAEEL	P53016	rfc-4	RFC (DNA replication factor) family	3.67231	0.0482731	Nuclear
sp|Q19537|RFA1_CAEEL	Q19537	rpa-1	Replication Protein A homolog	1.953	3.20294e-09	Nuclear
tr|Q95Y97|Q95Y97_CAEEL	Q95Y97	rpa-2	Replication Protein A homolog	1.98163	0.00065582	Nuclear
sp|Q18115|PSMD1_CAEEL	Q18115	rpn-2	proteasome Regulatory Particle, Non-ATPase-like	1.20657	7.30177e-05	Nuclear
tr|Q19555|Q19555_CAEEL	Q19555	scc-3	yeast SCC (mitotic condensin subunit) homolog	1.93351	0.00924746	Nuclear
tr|G5EF53|G5EF53_CAEEL	G5EF53	swsn-4	SWI/SNF nucleosome remodeling complex component	1.89777	0.0319094	Nuclear
tr|O44985|O44985_CAEEL	O44985	teg-4	Tumorous Enhancer of Glp- 1(gf)	1.30739	0.0450792	Nuclear
tr|Q27481|Q27481_CAEEL	Q27481	uba-1	UBA (human ubiquitin) related	1.29241	9.8731e-05	Nuclear
tr|Q9U3D6|Q9U3D6_CAEEL	Q9U3D6	adr-1	Adenosine Deaminase acting on RNA	1.34018	0.00448048	Ribosomal
tr|G5ECU5|G5ECU5_CAEEL	G5ECU5	F44E5.4	Orthologous to human isoform 1 of heat shock cognate 71kDa protein	2.26751	0.0253285	Unclassified	HSPA8	Cytoplasmic
tr|Q9TYS3|Q9TYS3_CAEEL	Q9TYS3	ftn-2	FerriTiN	1.6374	0.00744647	Unclassified	FTH1	Cytoplasmic
sp|P91253|GST7_CAEEL	P91253	gst-7	Glutathione S-Transferase	1.38503	0.00736935	Unclassified	HPGDS	Cytoplasmic
tr|H2KYS1|H2KYS1_CAEEL	H2KYS1	hsp-43	Heat Shock Protein	4.81135	0.000367786	Unclassified	HSPB1	Cytoplasmic
tr|O45246|O45246_CAEEL	O45246	hsp-70	Heat Shock Protein	2.17095	0.0477182	Unclassified	HSPA8	Cytoplasmic
tr|Q27GU2|Q27GU2_CAEEL	Q27GU2	lbp-3	Lipid Binding Protein	1.93582	0.00976885	Unclassified	FABP4	Cytoplasmic
tr|Q3LFN1|Q3LFN1_CAEEL	Q3LFN1	lbp-9	Lipid Binding Protein	1.66355	0.00687063	Unclassified	FABP4	Cytoplasmic
tr|G5EFI4|G5EFI4_CAEEL	G5EFI4	lec-5	gaLECtin	1.99213	2.84433e-07	Unclassified	LGALS4	Cytoplasmic
sp|Q20363|SIP1_CAEEL	Q20363	sip-1	Stress Induced Protein	2.57108	0.000455865	Unclassified	CRYAB	Cytoplasmic
tr|Q8T3D2|Q8T3D2_CAEEL	Q8T3D2	T08G11.1	Orthologous to human isoform 2 of vacuolar protein sorting-associated protein 13A	1.28843	0.0248777	Unclassified	VPS13A	Cytoplasmic
sp|Q9NAE2|HUTU_CAEEL	Q9NAE2	Y51H4A.7	Orthologous to human urocanate hydratase	1.27336	0.0222744	Unclassified	UROC1	Cytoplasmic
tr|Q9BL61|Q9BL61_CAEEL	Q9BL61	Y65B4A.6	Orthologous to human eukaryotic initiation factor 4A-III	1.21775	0.0103845	Unclassified	EIF4A3	Cytoplasmic
sp|Q27535|KARG2_CAEEL	Q27535	ZC434.8	Orthologous to human creatine kinase B-type	1.57846	0.000306249	Unclassified	CKB	Cytoplasmic
tr|H2KZV1|H2KZV1_CAEEL	H2KZV1	zwl-1	ZWiLch (Drosophila) homolog	2.18192	0.00099821	Unclassified	ZWILCH	Cytoplasmic
tr|O17406|O17406_CAEEL	O17406	attf-2	AT hook Transcription Factor family	1.7145	5.79715e-05	Unclassified	NEFH	Cytoskeleton
sp|P55326|YZG1_CAEEL	P55326	F13E6.1	Orthologous to human isoform 1 of tumor protein D52	1.30431	0.00281085	Unclassified	TPD52	Endoplasmic reticulum
tr|G5EDZ9|G5EDZ9_CAEEL	G5EDZ9	cpi-1	Cysteine Protease Inhibitor	4.51336	0.0341813	Unclassified	CST5	Extracellular
tr|O45734|O45734_CAEEL	O45734	cpl-1	CathePsin L family	1.88679	6.45664e-06	Unclassified	CTSL	Extracellular
tr|Q8MQC6|Q8MQC6_CAEEL	Q8MQC6	cpr-6	Cysteine PRotease related	1.84305	0.0319245	Unclassified	CTSB	Extracellular
tr|B1Q273|B1Q273_CAEEL	B1Q273	D1086.10	Orthologous to human intestinal mucin 2	2.43127	0.0105389	Unclassified	MUC2	Extracellular
tr|Q20616|Q20616_CAEEL	Q20616	F49E12.1	Orthologous to human isoform 1 of peroxidasin homolog	4.54414	0.000128913	Unclassified	PXDN	Extracellular
tr|Q7JKP6|Q7JKP6_CAEEL	Q7JKP6	hsr-9	Orthologous to human dentin sialophosphoprotein	1.69097	0.00375717	Unclassified	DSPP	Extracellular
sp|Q18823|LAM2_CAEEL	Q18823	lam-2	LAMinin related	1.34787	0.0156374	Unclassified	LAMC1	Extracellular
tr|H2FLK8|H2FLK8_CAEEL	H2FLK8	lea-1	plant Late Embryo Abundant (LEA) related	1.25557	0.000357666	Unclassified	DSPP	Extracellular
tr|H2FLL1|H2FLL1_CAEEL	H2FLL1	lea-1	plant Late Embryo Abundant (LEA) related	1.2308	0.0385697	Unclassified	DSPP	Extracellular
tr|Q27473|Q27473_CAEEL	Q27473	nex-3	anNEXin family	3.11349	0.0190288	Unclassified	ANXA5	Extracellular
sp|Q22492|HEXA_CAEEL	Q22492	hex-1	HEXosaminidase	2.10494	0.0114969	Unclassified	HEXA	Lysosomal
tr|P91502|P91502_CAEEL	P91502	usp-5	Ubiquitin Specific Protease	1.20811	0.0180623	Unclassified	USP5	Lysosomal
tr|Q20121|Q20121_CAEEL	Q20121	acs-4	fatty Acid CoA Synthetase family	1.49672	0.0421143	Unclassified	ACSL4	Membrane
tr|Q95YA9|Q95YA9_CAEEL	Q95YA9	cas-1	Cyclase ASsociated protein homolog	1.56037	0.0213479	Unclassified	CAP1	Membrane
sp|Q9XVS3|CLC87_CAEEL	Q9XVS3	clec-87	C-type LECtin	5.91093	0.0096764	Unclassified	KLRF2	Membrane
tr|G5ECY0|G5ECY0_CAEEL	G5ECY0	dlg-1	Drosophila Discs LarGe homolog	2.0377	0.00944886	Unclassified	DLG1	Membrane
tr|Q93535|Q93535_CAEEL	Q93535	F20D1.3	Orthologous to human isoform 3 of glycoprotein Xg	1.83592	0.0187848	Unclassified	XG	Membrane
tr|O01803|O01803_CAEEL	O01803	rab-11.1	RAB family	1.34738	0.00633648	Unclassified	RAB11A	Membrane
sp|Q17361|UBP14_CAEEL	Q17361	usp-14	Ubiquitin Specific Protease	1.3511	0.000768383	Unclassified	USP14	Membrane
tr|Q9NA74|Q9NA74_CAEEL	Q9NA74	Y57A10A.26	Protein Y57A10A.26 OS=Caenorhabditis elegans GN=Y57A10A.26 PE=2 SV=1	1.69983	0.0217001	Unclassified	FAXC	Membrane
tr|Q20264|Q20264_CAEEL	Q20264	acs-11	fatty Acid CoA Synthetase family	1.25515	0.000570869	Unclassified	ACSM4	Mitochondrial
tr|Q21702|Q21702_CAEEL	Q21702	R04B5.5	Orthologous to human sorbitol dehydrogenase	1.55566	0.046864	Unclassified	SORD	Mitochondrial
tr|O44954|O44954_CAEEL	O44954	sdha-2	Succinate DeHydrogenase complex subunit A	1.50974	0.0419851	Unclassified	SDHA	Mitochondrial
tr|O02642|O02642_CAEEL	O02642	sucl-2	SUCcinyl-CoA Ligase, alpha subunit	1.2046	0.0084776	Unclassified	SUCLG1	Mitochondrial
tr|Q9XWH0|Q9XWH0_CAEEL	Q9XWH0	bub-3	yeast BUB homolog	1.92147	0.00931251	Unclassified	BUB3	Nuclear
tr|Q65ZJ7|Q65ZJ7_CAEEL	Q65ZJ7	C32D5.8	Orthologous to human nucleoredoxin isoform 2	1.571	0.00785341	Unclassified	NXN	Nuclear
tr|G5EFB5|G5EFB5_CAEEL	G5EFB5	cpn-1	CalPoNin	1.44154	0.00525943	Unclassified	TAGLN3	Nuclear
tr|G5EET2|G5EET2_CAEEL	G5EET2	dut-1	DeoxyUTPase	3.00065	0.0234504	Unclassified	DUT	Nuclear
tr|G5EFV4|G5EFV4_CAEEL	G5EFV4	hmg-1.1	Orthologous to human high mobility group protein B2	2.73197	0.0080758	Unclassified	HMGB2	Nuclear
tr|G5EEL9|G5EEL9_CAEEL	G5EEL9	hmg-11	High mobility group protein I alpha OS=Caenorhabditis elegans GN=hmg-11 PE=2 SV=1	3.92861	0.0233776	Unclassified	HMGA2	Nuclear
tr|O61907|O61907_CAEEL	O61907	lin-40	abnormal cell LINeage	2.34924	0.0229839	Unclassified	MTA3	Nuclear
tr|Q86S28|Q86S28_CAEEL	Q86S28	lin-40	abnormal cell LINeage	2.11021	0.00256931	Unclassified	MTA3	Nuclear
tr|Q17886|Q17886_CAEEL	Q17886	nasp-1	NASP (human Nuclear Autoantigenic Sperm Protein) homolog	2.15635	0.000160656	Unclassified	NASP	Nuclear
tr|O17687|O17687_CAEEL	O17687	nasp-2	NASP (human Nuclear Autoantigenic Sperm Protein) homolog	7.31874	6.15064e-14	Unclassified	NASP	Nuclear
tr|Q9U240|Q9U240_CAEEL	Q9U240	npp-16	Nuclear Pore complex Protein	1.44806	0.0279845	Unclassified	NUP50	Nuclear
tr|Q1NZ34|Q1NZ34_CAEEL	Q1NZ34	npp-21	Nuclear Pore complex Protein	1.49544	0.00031921	Unclassified	TPR	Nuclear
tr|G5EEY5|G5EEY5_CAEEL	G5EEY5	pbrm-1	PolyBRoMo domain containing	1.97967	0.029092	Unclassified	PBRM1	Nuclear
tr|Q22253|Q22253_CAEEL	Q22253	rpn-9	proteasome Regulatory Particle, Non-ATPase-like	1.31668	0.0496327	Unclassified	PSMD13	Nuclear
sp|P55853|SUMO_CAEEL	P55853	smo-1	SUMO (ubiquitin-related) homolog	1.55749	0.0166542	Unclassified	SUMO1	Nuclear
tr|Q21633|Q21633_CAEEL	Q21633	ubc-18	UBiquitin Conjugating enzyme	1.63609	0.00334041	Unclassified	UBE2L3	Nuclear
tr|Q9N3G0|Q9N3G0_CAEEL	Q9N3G0	Y53G8AR.6	Orthologous to human SAP domain-containing ribonucleoprotein	1.63897	0.0150724	Unclassified	SARNP	Nuclear
tr|A9UJN7|A9UJN7_CAEEL	A9UJN7	F25D7.4	Orthologous to human isoform D of proteoglycan 4	2.02246	0.0189125	Unclassified	PRG4	Unclassified
tr|G8JY31|G8JY31_CAEEL	G8JY31	K07C11.7	Orthologous to human metallophosphoesterase domain-containing protein 1	2.89635	0.0489783	Unclassified	MPPED1	Unclassified
tr|Q9U207|Q9U207_CAEEL	Q9U207	pqn-87	Prion-like-(Q/N-rich)- domain-bearing protein	1.33535	0.0454041	Unclassified	USP7	Unclassified
tr|Q9GUF2|Q9GUF2_CAEEL	Q9GUF2	acp-6	ACid Phosphatase family	1.54427	0.000690124	Unclassified	Unclassified
tr|Q17572|Q17572_CAEEL	Q17572	C01G6.3	Protein C01G6.3 OS=Caenorhabditis elegans GN=C01G6.3 PE=2 SV=2	4.43473	0.000122259	Unclassified	Unclassified
tr|Q17698|Q17698_CAEEL	Q17698	C06A8.3	Protein C06A8.3 OS=Caenorhabditis elegans GN=C06A8.3 PE=2 SV=1	1.81815	2.70057e-05	Unclassified	Unclassified
tr|P91027|P91027_CAEEL	P91027	C10G11.7	Protein C10G11.7 OS=Caenorhabditis elegans GN=C10G11.7 PE=2 SV=1	1.71349	1.7266e-05	Unclassified	Unclassified
tr|Q18577|Q18577_CAEEL	Q18577	C42D4.1	Protein C42D4.1 OS=Caenorhabditis elegans GN=C42D4.1 PE=4 SV=1	2.20074	0.000175341	Unclassified	Unclassified
tr|Q9NA39|Q9NA39_CAEEL	Q9NA39	ccg-1	Conserved Cysteine/Glycine domain protein	1.7147	0.00658946	Unclassified	Unclassified
tr|Q18943|Q18943_CAEEL	Q18943	D1054.10	Protein D1054.10 OS=Caenorhabditis elegans GN=D1054.10 PE=2 SV=1	5.45928	2.25955e-06	Unclassified	Unclassified
tr|Q18947|Q18947_CAEEL	Q18947	D1054.11	Protein D1054.11 OS=Caenorhabditis elegans GN=D1054.11 PE=2 SV=1	14.9113	0.000386025	Unclassified	Unclassified
tr|Q19063|Q19063_CAEEL	Q19063	E04F6.8	Protein E04F6.8 OS=Caenorhabditis elegans GN=E04F6.8 PE=2 SV=1	4.57982	6.63523e-06	Unclassified	Unclassified
tr|Q067X2|Q067X2_CAEEL	Q067X2	F13G11.3	Protein F13G11.3 OS=Caenorhabditis elegans GN=F13G11.3 PE=4 SV=1	3.1442	0.005503	Unclassified	Unclassified
sp|O44400|F37C4_CAEEL	O44400	F37C4.5	Protein F37C4.5 OS=Caenorhabditis elegans GN=F37C4.5 PE=1 SV=3	1.79573	0	Unclassified	Unclassified
tr|Q9GPA1|Q9GPA1_CAEEL	Q9GPA1	F48E3.4	Protein F48E3.4 OS=Caenorhabditis elegans GN=F48E3.4 PE=2 SV=3	4.64026	0.000130721	Unclassified	Unclassified
tr|Q93778|Q93778_CAEEL	Q93778	F53H4.2	Protein F53H4.2 OS=Caenorhabditis elegans GN=F53H4.2 PE=4 SV=2	2.43843	0.0131996	Unclassified	Unclassified
tr|O17891|O17891_CAEEL	O17891	F55B11.2	Protein F55B11.2 OS=Caenorhabditis elegans GN=F55B11.2 PE=4 SV=2	2.97366	9.17946e-05	Unclassified	Unclassified
tr|O17893|O17893_CAEEL	O17893	F55B11.3	Protein F55B11.3 OS=Caenorhabditis elegans GN=F55B11.3 PE=4 SV=3	3.93264	0.0403971	Unclassified	Unclassified
tr|P90889|P90889_CAEEL	P90889	F55H12.4	Protein F55H12.4 OS=Caenorhabditis elegans GN=F55H12.4 PE=2 SV=1	1.6686	0.00573621	Unclassified	Unclassified
tr|Q9XUB7|Q9XUB7_CAEEL	Q9XUB7	far-6	Protein FAR-6 OS=Caenorhabditis elegans GN=far-6 PE=2 SV=1	2.73935	0.0235217	Unclassified	Unclassified
tr|Q65ZB1|Q65ZB1_CAEEL	Q65ZB1	mdt-28	MeDiaTor	1.52059	0.000609484	Unclassified	Unclassified
tr|O44145|O44145_CAEEL	O44145	perm-2	PERMeable eggshell	5.77399	0.0184706	Unclassified	Unclassified
tr|G5EET8|G5EET8_CAEEL	G5EET8	pud-1.1	Protein F15E11.13 OS=Caenorhabditis elegans GN=F15E11.13 PE=4 SV=1	2.89355	1.37537e-05	Unclassified	Unclassified
tr|G5EBF3|G5EBF3_CAEEL	G5EBF3	pud-2.1	Protein F15E11.1 OS=Caenorhabditis elegans GN=F15E11.1 PE=4 SV=1	3.69683	2.76526e-07	Unclassified	Unclassified
tr|H2KZS1|H2KZS1_CAEEL	H2KZS1	pud-3	Protein F15E11.15, isoform a OS=Caenorhabditis elegans GN=F15E11.15 PE=4 SV=1	4.77572	0.000203694	Unclassified	Unclassified
sp|Q04908|PSMD3_CAEEL	Q04908	rpn-3	proteasome Regulatory Particle, Non-ATPase-like	1.23973	0.0109931	Unclassified	Unclassified
tr|O18089|O18089_CAEEL	O18089	T13F3.6	Protein T13F3.6 OS=Caenorhabditis elegans GN=T13F3.6 PE=2 SV=2	2.54092	0.000163531	Unclassified	Unclassified
tr|O76616|O76616_CAEEL	O76616	Y23H5A.3	Protein Y23H5A.3 OS=Caenorhabditis elegans GN=Y23H5A.3 PE=2 SV=1	1.76857	0.024351	Unclassified	Unclassified
tr|H2KMK6|H2KMK6_CAEEL	H2KMK6	Y38E10A.22	Protein Y38E10A.22, isoform a OS=Caenorhabditis elegans GN=Y38E10A.22 PE=4 SV=1	1.49849	0.0182542	Unclassified	Unclassified
tr|Q9XWT5|Q9XWT5_CAEEL	Q9XWT5	Y62H9A.3	Protein Y62H9A.3 OS=Caenorhabditis elegans GN=Y62H9A.3 PE=2 SV=1	6.07305	0.0424334	Unclassified	Unclassified
tr|Q9XWS6|Q9XWS6_CAEEL	Q9XWS6	Y62H9A.5	Protein Y62H9A.5 OS=Caenorhabditis elegans GN=Y62H9A.5 PE=2 SV=2	4.1461	0.0200635	Unclassified	Unclassified
tr|Q9XWT3|Q9XWT3_CAEEL	Q9XWT3	Y62H9A.6	Protein Y62H9A.6 OS=Caenorhabditis elegans GN=Y62H9A.6 PE=2 SV=1	7.4102	6.89077e-05	Unclassified	Unclassified
tr|Q23258|Q23258_CAEEL	Q23258	ZC373.2	Protein ZC373.2 OS=Caenorhabditis elegans GN=ZC373.2 PE=4 SV=2	8.31928	0.000267353	Unclassified	Unclassified
tr|Q23614|Q23614_CAEEL	Q23614	ZK822.2	Protein ZK822.2 OS=Caenorhabditis elegans GN=ZK822.2 PE=2 SV=2	1.71966	0.0168788	Unclassified	Unclassified

## Sheet: 2b D5 vs YA down
Online resource 2b: Spreadsheet of proteins showing decreased abundance in day 5 animals when compared with young adults; proteins overlapping with D10 vs YA down are highlighted in gray
Accession	Uniprot	Gene	Protein	Geomean of D5 vs YA fold change	Stouffers Pval	Worm gene ontology (Cellular component)	Human homolog	Human gene ontology (Cellular component)
sp|Q18164|DPYD_CAEEL	Q18164	dpyd-1	DihydroPYrimidine Dehydrogenase	0.610457	5.00814e-06	Cytoplasmic
sp|Q17770|PDI2_CAEEL	Q17770	pdi-2	Protein Disulfide Isomerase	0.508698	1.65734e-12	Endoplasmic reticulum
sp|Q09450|SCOT_CAEEL	Q09450	C05C10.3	Orthologous to human succinyl-CoA:3-ketoacid-coenzyme A transferase, mitochondrial OS=Caenorhabditis elegans GN=C05C10.3 PE=2 SV=1	0.628901	1.46064e-05	Mitochondrial
sp|P34559|ECHM_CAEEL	P34559	ech-6	Enoyl-CoA Hydratase	0.428412	7.51854e-07	Mitochondrial
sp|Q93615|ETFA_CAEEL	Q93615	F27D4.1	Orthologous to human electron transfer flavoprotein subunit alpha, mitochondrial	0.649305	5.9903e-08	Mitochondrial
sp|Q20819|EFTS_CAEEL	Q20819	tsfm-1	TS elongation Factor (EF- Ts), Mitochondrial	0.716619	0.00288341	Mitochondrial
sp|Q21752|VDAC_CAEEL	Q21752	vdac-1	VDAC (Voltage Dependent Anion Channel) homolog	0.615244	9.95096e-06	Mitochondrial
sp|Q22866|TPM1_CAEEL	Q22866	lev-11	LEVamisole resistant	0.585658	9.87282e-05	Myosin
sp|P02567|MYO1_CAEEL	P02567	myo-1	MYOsin heavy chain structural genes	0.448099	0	Myosin
sp|P12844|MYO3_CAEEL	P12844	myo-3	MYOsin heavy chain structural genes	0.777128	1.04477e-08	Myosin
sp|P10567|MYSP_CAEEL	P10567	unc-15	UNCoordinated	0.694953	1.89407e-10	Myosin
sp|O17919|DKC1_CAEEL	O17919	K01G5.5	Orthologous to human dyskerin	0.669396	0.0168671	Nuclear
sp|Q9XVR8|NOP10_CAEEL	Q9XVR8	nola-3	NucleOLus Associated protein homolog	0.504085	0.0438495	Nuclear
sp|Q93572|RLA0_CAEEL	Q93572	rpa-0	Ribosomal protein, Large subunit, Acidic (P1)	0.607619	2.09915e-06	Ribosomal
sp|Q9BL19|RL17_CAEEL	Q9BL19	rpl-17	Ribosomal Protein, Large subunit	0.687914	0.0011361	Ribosomal
sp|Q9XVF7|RL8_CAEEL	Q9XVF7	rpl-2	Ribosomal Protein, Large subunit	0.646395	0.000121092	Ribosomal
sp|P49181|RL36_CAEEL	P49181	rpl-36	Ribosomal Protein, Large subunit	0.516634	0.00617752	Ribosomal
sp|O02056|RL4_CAEEL	O02056	rpl-4	Ribosomal Protein, Large subunit	0.572803	1.94224e-07	Ribosomal
sp|Q966C6|RL7A_CAEEL	Q966C6	rpl-7A	Ribosomal Protein, Large subunit	0.69776	0.00137531	Ribosomal
sp|P46769|RSSA_CAEEL	P46769	rps-0	Ribosomal Protein, Small subunit	0.632443	1.19667e-06	Ribosomal
sp|P48154|RS3A_CAEEL	P48154	rps-1	Ribosomal Protein, Small subunit	0.686353	0.000140686	Ribosomal
sp|O01692|RS17_CAEEL	O01692	rps-17	Ribosomal Protein, Small subunit	0.576144	0.000461836	Ribosomal
sp|P48152|RS3_CAEEL	P48152	rps-3	Ribosomal Protein, Small subunit	0.805973	0.000664514	Ribosomal
sp|Q9NEN6|RS6_CAEEL	Q9NEN6	rps-6	Ribosomal Protein, Small subunit	0.775224	0.000792373	Ribosomal
sp|P48156|RS8_CAEEL	P48156	rps-8	Ribosomal Protein, Small subunit	0.591019	2.17882e-05	Ribosomal
sp|P37165|RS27A_CAEEL	P37165	ubl-1	UBiquitin-Like family	0.588032	0.0205691	Ribosomal
sp|Q17693|MTHR_CAEEL	Q17693	mthf-1	MethyleneTetraHydroFolate reductase	0.471362	6.09621e-08	Unclassified	MTHFR	Cytoplasmic
sp|Q09936|YSE2_CAEEL	Q09936	C53C9.2	Orthologous to human myeline transcripton factor 1	0.471645	0.00738411	Unclassified	MYT-1	Nuclear
sp|Q9XW92|VATA_CAEEL	Q9XW92	vha-13	Vacuolar H ATPase	0.753516	9.70838e-06	Vacuolar ATPase
sp|Q23500|ACOC_CAEEL	Q23500	aco-1	ACOnitase	0.619325	5.77316e-15	Cytoplasmic
tr|Q9TYW0|Q9TYW0_CAEEL	Q9TYW0	clu-1	yeast CLU (mitochondrial clustering) related	0.584768	4.56022e-06	Cytoplasmic
sp|Q18066|DIM_CAEEL	Q18066	dim-1	DIsorganized Muscle	0.695128	7.26597e-05	Cytoplasmic
sp|P29691|EF2_CAEEL	P29691	eef-2	Eukaryotic translation Elongation Factor	0.742671	1.67106e-07	Cytoplasmic
sp|Q27527|ENO_CAEEL	Q27527	enol-1	ENOLase	0.723596	0.00172554	Cytoplasmic
sp|Q19264|DEOC_CAEEL	Q19264	F09E5.3	Orthologous to human putative deoxyribo-phosphate aldolase	0.674316	2.29259e-06	Cytoplasmic
tr|Q8IA68|Q8IA68_CAEEL	Q8IA68	F57B10.3	Protein F57B10.3, isoform b OS=Caenorhabditis elegans GN=F57B10.3 PE=2 SV=1	0.764599	0.00962192	Cytoplasmic
sp|Q19713|SYFB_CAEEL	Q19713	fars-3	Phenylalanyl Amino-acyl tRNA Synthetase	0.820105	0.00552824	Cytoplasmic
tr|Q22968|Q22968_CAEEL	Q22968	gcst-1	Glycine Cleavage System T- protein	0.634042	3.96163e-05	Cytoplasmic
sp|Q22067|AATC_CAEEL	Q22067	got-1.2	Glutamate Oxaloacetate Transaminase	0.698332	0.00050555	Cytoplasmic
sp|P17330|G3P3_CAEEL	P17330	gpd-3	GPD (Glyceraldehyde 3- Phosphate Dehydrogenase)	0.592708	0.000297721	Cytoplasmic
sp|P34328|HSP10_CAEEL	P34328	hsp-12.2	Heat Shock Protein	0.496305	0.038748	Cytoplasmic
tr|Q21032|Q21032_CAEEL	Q21032	idh-1	Isocitrate DeHydrogenase	0.550144	9.99746e-08	Cytoplasmic
sp|Q20751|IF5A2_CAEEL	Q20751	iff-2	Initiation Factor Five (eIF-5A) homolog	0.339974	0.014158	Cytoplasmic
tr|D5MCN2|D5MCN2_CAEEL	D5MCN2	larp-1	LARP (RNA binding La related protein) homolog	0.741206	0.0224112	Cytoplasmic
sp|P91427|PGK_CAEEL	P91427	pgk-1	PhosphoGlycerate Kinase	0.743193	5.11693e-05	Cytoplasmic
sp|Q21824|TDX1_CAEEL	Q21824	prdx-3	PeRoxireDoXin	0.82424	0.00426533	Cytoplasmic
sp|Q21215|GBLP_CAEEL	Q21215	rack-1	RACK1 (mammalian Receptor of Activated C Kinase) homolog	0.639815	1.75332e-06	Cytoplasmic
tr|G5EDZ2|G5EDZ2_CAEEL	G5EDZ2	umps-1	Uridine MonoPhosphate Synthetase	0.739772	0.00182018	Cytoplasmic
tr|Q965Q1|Q965Q1_CAEEL	Q965Q1	Y22D7AL.10	Orthologous to human 10kDa heat shock protein, mitochondrial	0.589178	8.91995e-06	Cytoplasmic
tr|Q966C7|Q966C7_CAEEL	Q966C7	Y24D9A.8	Orthologous to human transaldolase	0.799227	0.00293828	Cytoplasmic
tr|O45815|O45815_CAEEL	O45815	act-5	ACTin	0.781329	0.000689693	Cytoskeleton
tr|G5EDD4|G5EDD4_CAEEL	G5EDD4	tba-4	TuBulin, Alpha	0.583746	0.0331124	Cytoskeleton
sp|P34329|PDIA4_CAEEL	P34329	C14B9.2	Orthologous to human protein disulfide-isomerase A4	0.7044	0.00224488	Endoplasmic reticulum
sp|P27798|CALR_CAEEL	P27798	crt-1	CalReTiculin	0.66387	3.18887e-05	Endoplasmic reticulum
sp|Q10576|P4HA1_CAEEL	Q10576	dpy-18	DumPY: shorter than wild- type	0.587362	2.82765e-06	Endoplasmic reticulum
tr|C1P622|C1P622_CAEEL	C1P622	let-767	LEThal	0.790452	0.0132575	Endoplasmic reticulum
sp|P91917|TG210_CAEEL	P91917	ola-1	OLA (Obg-Like ATPase) homolog	0.818437	0.00438787	Endoplasmic reticulum
tr|G5ED07|G5ED07_CAEEL	G5ED07	pdi-3	Protein Disulfide Isomerase	0.774875	4.9846e-05	Endoplasmic reticulum
sp|Q20065|P4HA2_CAEEL	Q20065	phy-2	Proline HYdroxylase	0.627231	0.01309	Endoplasmic reticulum
tr|Q9XU13|Q9XU13_CAEEL	Q9XU13	sca-1	SERCA (Sarco-Endoplasmic Reticulum Calcium ATPase)	0.69335	4.32465e-11	Endoplasmic reticulum
sp|Q11067|PDIA6_CAEEL	Q11067	tag-320	Orthologous to human isoform 1 of protein disulfide-isomerase A6	0.761095	0.000438812	Endoplasmic reticulum
tr|Q9U238|Q9U238_CAEEL	Q9U238	trap-4	TRanslocon-Associated Protein	0.682573	0.0349343	Endoplasmic reticulum
sp|Q09165|DIG1_CAEEL	Q09165	dig-1	DIsplaced Gonad	0.806535	0.0176197	Extracellular
tr|G5ED33|G5ED33_CAEEL	G5ED33	eps-8	EPS (human endocytosis) related	0.704094	0.00057497	Extracellular
sp|Q9BL07|PLBL3_CAEEL	Q9BL07	Y54F10AM.8	Orthologous to human putative phospholipase B-like 2	0.622068	0.00418943	Extracellular
sp|O45293|GALT8_CAEEL	O45293	gly-8	GLYcosylation related	0.416859	1.96382e-05	Golgi apparatus
sp|Q19286|IFB2_CAEEL	Q19286	ifb-2	Intermediate Filament, B	0.628912	9.38483e-11	Intermediate filament
tr|Q9BKQ9|Q9BKQ9_CAEEL	Q9BKQ9	Y67D2.3	Orthologous to human CDGSH iron-sulfur domain-containing protein 3, mitochondrial	0.744173	0.0374133	Intracellular
tr|O16518|O16518_CAEEL	O16518	alh-4	ALdehyde deHydrogenase	0.810358	0.0242078	Membrane
tr|Q6IMP3|Q6IMP3_CAEEL	Q6IMP3	anc-1	abnormal nuclear ANChorage	0.692015	3.04035e-12	Membrane
tr|Q86NE1|Q86NE1_CAEEL	Q86NE1	asp-2	ASpartyl Protease	0.559425	0.0300766	Membrane
tr|P90735|P90735_CAEEL	P90735	eat-6	EATing: abnormal pharyngeal pumping	0.631902	1.57034e-10	Membrane
sp|O62146|PLBL2_CAEEL	O62146	F09B12.3	Orthologous to human putative phospholipase B-like 2	0.530499	0.00174973	Membrane
tr|Q9TZD9|Q9TZD9_CAEEL	Q9TZD9	haf-4	HAlF transporter (PGP related)	0.59565	0.0457908	Membrane
tr|O44897|O44897_CAEEL	O44897	haf-9	HAlF transporter (PGP related)	0.429058	0.0286597	Membrane
tr|Q9UB29|Q9UB29_CAEEL	Q9UB29	let-805	LEThal	0.78895	0.0230789	Membrane
tr|H2L0E6|H2L0E6_CAEEL	H2L0E6	mct-4	MonoCarboxylate Transporter family	0.465912	0.00736185	Membrane
tr|B6VQ96|B6VQ96_CAEEL	B6VQ96	nep-17	NEPrilysin metallopeptidase family	0.535899	0.000672526	Membrane
sp|Q93235|AT1B1_CAEEL	Q93235	nkb-1	Na+/K+ ATPase, Beta subunit	0.602495	0.0134877	Membrane
sp|Q9XUY5|AT1B3_CAEEL	Q9XUY5	nkb-3	Na+/K+ ATPase, Beta subunit	0.657736	0.00128642	Membrane
tr|H2L034|H2L034_CAEEL	H2L034	pmp-5	Peroxisomal Membrane Protein related	0.662761	0.0374137	Membrane
tr|H2KZS3|H2KZS3_CAEEL	H2KZS3	T23E7.2	Orthologous to human isoform D of proteoglycan 4	0.786067	0.00122206	Membrane
tr|Q17489|Q17489_CAEEL	Q17489	unc-44	UNCoordinated	0.82955	0.0193046	Membrane
tr|H2KZG6|H2KZG6_CAEEL	H2KZG6	acdh-1	Acyl CoA DeHydrogenase	0.235126	3.65472e-09	Mitochondrial
tr|O18693|O18693_CAEEL	O18693	acs-2	fatty Acid CoA Synthetase family	0.592734	0.00254948	Mitochondrial
tr|Q20780|Q20780_CAEEL	Q20780	alh-1	ALdehyde deHydrogenase	0.705572	1.33042e-05	Mitochondrial
tr|Q9BI69|Q9BI69_CAEEL	Q9BI69	alh-13	ALdehyde deHydrogenase	0.53439	2.91519e-05	Mitochondrial
tr|G5EC31|G5EC31_CAEEL	G5EC31	alh-6	ALdehyde deHydrogenase	0.728743	2.3492e-05	Mitochondrial
sp|P52713|MMSA_CAEEL	P52713	alh-8	ALdehyde deHydrogenase	0.728773	5.33333e-05	Mitochondrial
tr|O45865|O45865_CAEEL	O45865	ant-1.1	Adenine Nucleotide Translocator	0.668413	2.74039e-05	Mitochondrial
tr|Q19126|Q19126_CAEEL	Q19126	asb-2	ATP Synthase B homolog	0.431016	5.78935e-07	Mitochondrial
sp|Q18803|ATPL2_CAEEL	Q18803	asg-2	ATP Synthase G homolog	0.529431	0.000299471	Mitochondrial
tr|Q20748|Q20748_CAEEL	Q20748	atad-3	ATAD (ATPase with AAA Domain) homolog	0.764815	0.0119775	Mitochondrial
sp|P46561|ATPB_CAEEL	P46561	atp-2	ATP synthase subunit	0.580673	6.38844e-10	Mitochondrial
tr|Q7JNG1|Q7JNG1_CAEEL	Q7JNG1	atp-3	ATP synthase subunit	0.756358	7.68088e-05	Mitochondrial
tr|O16517|O16517_CAEEL	O16517	atp-4	ATP synthase subunit	0.528938	3.59703e-05	Mitochondrial
sp|Q9XTI0|3HIDH_CAEEL	Q9XTI0	B0250.5	Orthologous to human 3-hydroxyisobutyrate dehydrogenase, mitochondrial	0.750885	0.0249271	Mitochondrial
sp|P41938|HCDH2_CAEEL	P41938	B0272.3	Orthologous to human isoform 1 of hydroxyacyl-coenzyme A dehydrogenase, mitochondrial	0.773817	0.000132643	Mitochondrial
sp|P54688|BCAT_CAEEL	P54688	bcat-1	Branched Chain AminoTransferase	0.593655	0.00243634	Mitochondrial
sp|Q18421|GRPE_CAEEL	Q18421	C34C12.8	Orthologous to human GrpE protein homolog 1, mitochondrial	0.642931	0.011795	Mitochondrial
sp|P55954|COX5A_CAEEL	P55954	cco-2	Cytochrome C Oxidase	0.77602	0.0305305	Mitochondrial
sp|P34575|CISY_CAEEL	P34575	cts-1	CiTrate Synthase	0.619395	1.41918e-06	Mitochondrial
tr|P90788|P90788_CAEEL	P90788	D2030.2	Orthologous to human ATP-dependent Clp protease ATP-binding subunit clpX-like, mitochondrial	0.479976	0.022867	Mitochondrial
sp|P90789|NDUB7_CAEEL	P90789	D2030.4	Orthologous to human NADH dehydrogenase [ubiquinone] 1 beta subcomplex subunit 7 OS=Caenorhabditis elegans GN=D2030.4 PE=2 SV=1	0.81622	0.0370613	Mitochondrial
sp|Q19749|ODP2_CAEEL	Q19749	dlat-1	DihydroLipoyllysine- residue AcetylTransferase	0.70036	0.000206892	Mitochondrial
tr|O17953|O17953_CAEEL	O17953	dld-1	DihydroLipoamide Dehydrogenase	0.786047	0.00112931	Mitochondrial
tr|O45148|O45148_CAEEL	O45148	dlst-1	DihydroLipoamide S- SuccinylTransferase	0.66369	3.51781e-05	Mitochondrial
sp|P40614|MPCP_CAEEL	P40614	F01G4.6	Orthologous to human isoform B of phosphate carrier protein, mitochondrial	0.661766	6.53614e-07	Mitochondrial
tr|Q8MNT7|Q8MNT7_CAEEL	Q8MNT7	F09F7.4	Orthologous to human isoform 1 of 3-hydroxyisobutyryl-CoA hydrolase, mitochondrial	0.729213	6.45929e-07	Mitochondrial
tr|Q9TXI4|Q9TXI4_CAEEL	Q9TXI4	F23C8.5	Orthologous to human isoform 1 of electron transfer flavoprotein subunit beta	0.650001	4.25038e-05	Mitochondrial
sp|O16264|PEBPH_CAEEL	O16264	F40A3.3	Isoform of phosphatidylethanolamine-binding protein 1	0.789637	0.005274	Mitochondrial
sp|Q20719|NDUV2_CAEEL	Q20719	F53F4.10	Orthologous to human NADH-ubiquinone oxidoreductase flavoprotein 2	0.674142	0.0243922	Mitochondrial
sp|Q09544|ATPD_CAEEL	Q09544	F58F12.1	Orthologous to human ATP synthase subunit delta, mitochondrial	0.665823	0.0338413	Mitochondrial
sp|O17214|FUMH_CAEEL	O17214	fum-1	FUMarase	0.666571	1.95044e-06	Mitochondrial
sp|Q9XV52|EFGM_CAEEL	Q9XV52	gfm-1	GFM (mitochondrial elongation factor G) homolog	0.632854	0.00377702	Mitochondrial
sp|Q21217|GABT_CAEEL	Q21217	gta-1	GABA TransAminase family	0.707213	0.00239988	Mitochondrial
sp|Q9XXK1|ATPA_CAEEL	Q9XXK1	H28O16.1	ATP synthase subunit alpha, mitochondrial OS=Caenorhabditis elegans GN=H28O16.1 PE=1 SV=1	0.630409	1.28113e-09	Mitochondrial
sp|P11141|HSP7F_CAEEL	P11141	hsp-6	Heat Shock Protein	0.60743	1.77974e-10	Mitochondrial
sp|P50140|CH60_CAEEL	P50140	hsp-60	Heat Shock Protein	0.575282	2.22045e-16	Mitochondrial
sp|Q18885|BTF3_CAEEL	Q18885	icd-1	Inhibitor of Cell Death	0.494537	6.06593e-05	Mitochondrial
sp|Q10663|GCP_CAEEL	Q10663	icl-1	IsoCitrate Lyase homolog	0.796871	1.3401e-05	Mitochondrial
sp|Q93714|IDH3A_CAEEL	Q93714	idha-1	Isocitrate DeHydrogenase Alpha	0.733142	0.000387295	Mitochondrial
tr|Q95YD8|Q95YD8_CAEEL	Q95YD8	idhg-2	Isocitrate DeHydrogenase Gamma	0.640904	0.014794	Mitochondrial
tr|Q22505|Q22505_CAEEL	Q22505	immt-1	Inner Membrane of MiTochondria protein homolog	0.701663	0.000474704	Mitochondrial
tr|O44512|O44512_CAEEL	O44512	isp-1	Iron-Sulfur Protein	0.634857	0.00467046	Mitochondrial
tr|Q22100|Q22100_CAEEL	Q22100	kat-1	3-Ketoacyl-coA Thiolase	0.632522	3.01995e-06	Mitochondrial
sp|O02640|MDHM_CAEEL	O02640	mdh-1	Malate DeHydrogenase	0.640062	2.15407e-09	Mitochondrial
sp|Q22111|MMAA1_CAEEL	Q22111	mmaa-1	MethylMalonic Aciduria type A protein	0.659311	0.00620158	Mitochondrial
tr|Q17880|Q17880_CAEEL	Q17880	nuo-1	NADH Ubiquinone Oxidoreductase	0.722879	0.000845009	Mitochondrial
tr|O01602|O01602_CAEEL	O01602	nuo-2	NADH Ubiquinone Oxidoreductase	0.747577	0.00616307	Mitochondrial
tr|Q21233|Q21233_CAEEL	Q21233	nuo-4	NADH Ubiquinone Oxidoreductase	0.711156	0.0087041	Mitochondrial
tr|Q9N4Y8|Q9N4Y8_CAEEL	Q9N4Y8	nuo-5	NADH Ubiquinone Oxidoreductase	0.747699	5.0436e-06	Mitochondrial
sp|O61199|ODO1_CAEEL	O61199	ogdh-1	OxoGlutarate DeHydrogenase	0.670713	7.65062e-08	Mitochondrial
tr|O02286|O02286_CAEEL	O02286	pck-2	Phosphoenolypyruvate CarboxyKinase	0.727072	5.25271e-06	Mitochondrial
tr|Q8I111|Q8I111_CAEEL	Q8I111	pdha-1	Pyruvate DeHydrogenase Alpha subunit	0.820058	0.00636587	Mitochondrial
sp|O44451|ODPB_CAEEL	O44451	pdhb-1	Pyruvate DeHydrogenase Beta	0.572335	0.00150095	Mitochondrial
sp|Q9BKU4|PHB1_CAEEL	Q9BKU4	phb-1	mitochondrial ProHiBitin complex	0.748418	0.00187097	Mitochondrial
sp|P50093|PHB2_CAEEL	P50093	phb-2	mitochondrial ProHiBitin complex	0.722324	6.53822e-06	Mitochondrial
tr|Q21732|Q21732_CAEEL	Q21732	R04F11.2	Protein R04F11.2 OS=Caenorhabditis elegans GN=R04F11.2 PE=2 SV=1	0.657158	0.0098011	Mitochondrial
sp|Q22021|ATPK_CAEEL	Q22021	R53.4	Orthologous to human isoform 2 of ATP synthase subunit f, mitochondrial	0.783337	0.0329225	Mitochondrial
sp|Q09508|DHSA_CAEEL	Q09508	sdha-1	Succinate DeHydrogenase complex subunit A	0.686338	5.01672e-05	Mitochondrial
sp|Q09545|DHSB_CAEEL	Q09545	sdhb-1	Succinate DeHydrogenase complex subunit B	0.547971	0.00825465	Mitochondrial
sp|P53588|SUCB1_CAEEL	P53588	suca-1	SUCcinyl-CoA ligase, ATP- specific, beta subunit	0.730606	0.00822177	Mitochondrial
sp|P53596|SUCA_CAEEL	P53596	sucl-1	SUCcinyl-CoA Ligase, alpha subunit	0.767728	0.00244841	Mitochondrial
sp|O02161|TIM44_CAEEL	O02161	T09B4.9	Orthologous to human mitochondrial import inner membrane translocase subunit TIM44	0.733026	0.0258438	Mitochondrial
tr|Q93619|Q93619_CAEEL	Q93619	tag-173	Orthologous to human 2-oxoisovalerate dehydrogenase subunit beta, mitochondrial	0.747438	0.0267071	Mitochondrial
sp|Q20779|COX6A_CAEEL	Q20779	tag-174	Orthologous to human cytochrome c oxidase subunit 6A1	0.684924	0.0316969	Mitochondrial
sp|P98080|UCR1_CAEEL	P98080	ucr-1	Ubiquinol-Cytochrome c oxidoReductase complex	0.693262	2.88721e-07	Mitochondrial
tr|G5EDD1|G5EDD1_CAEEL	G5EDD1	ucr-2.1	Ubiquinol-Cytochrome c oxidoReductase complex	0.441383	0.000132395	Mitochondrial
tr|Q22370|Q22370_CAEEL	Q22370	ucr-2.2	Ubiquinol-Cytochrome c oxidoReductase complex	0.564278	2.09096e-06	Mitochondrial
tr|O45011|O45011_CAEEL	O45011	W10C8.5	Orthologous to human isoform 1 of creatine kinase U-type, mitochondrial	0.534786	1.65477e-09	Mitochondrial
sp|Q9U2M4|HOT_CAEEL	Q9U2M4	Y38F1A.6	Orthologous to human isoform 1 of hydroxyacid-oxoacid transhydrogenase, mitochondrial	0.661612	0.00115681	Mitochondrial
tr|Q9N3H3|Q9N3H3_CAEEL	Q9N3H3	Y53G8AL.2	Orthologous to human NADH dehydrogenase [ubiquinone] 1 alpha subcomplex subunit 9	0.759705	0.00834482	Mitochondrial
tr|Q9XWG2|Q9XWG2_CAEEL	Q9XWG2	Y63D3A.7	Orthologous to human NADH dehydrogenase [ubiquinone] 1 alpha subcomplex subunit 2	0.724205	0.0352027	Mitochondrial
tr|Q95PZ1|Q95PZ1_CAEEL	Q95PZ1	Y67H2A.5	Protein Y67H2A.5 OS=Caenorhabditis elegans GN=Y67H2A.5 PE=2 SV=1	0.79271	0.0150146	Mitochondrial
tr|Q95XJ0|Q95XJ0_CAEEL	Q95XJ0	Y69A2AR.18	Orthologous to human isoform liver of ATP synthase subunit gamma, mitochondrial	0.660198	4.52464e-06	Mitochondrial
tr|Q23571|Q23571_CAEEL	Q23571	ZK669.4	Orthologous to human lipoamide acyltransferase component of branched-chain alpha-keto acid dehydrogenase complex, mitochondrial	0.791852	0.000738062	Mitochondrial
tr|G5EFG1|G5EFG1_CAEEL	G5EFG1	alp-1	ALP/Enigma encoding	0.557665	0.00796647	Myosin
tr|Q93244|Q93244_CAEEL	Q93244	cysl-1	CYsteine Synthase Like	0.667654	0.000118206	Myosin
sp|Q27249|TPM3_CAEEL	Q27249	lev-11	LEVamisole resistant	0.551489	0.0011403	Myosin
sp|P19625|MLR1_CAEEL	P19625	mlc-1	Myosin Light Chain	0.621469	0.00685891	Myosin
tr|B6EU49|B6EU49_CAEEL	B6EU49	mlc-3	Myosin Light Chain	0.655587	2.47615e-05	Myosin
sp|Q27371|TNNT_CAEEL	Q27371	mup-2	MUscle Positioning	0.593871	7.9975e-05	Myosin
sp|P12845|MYO2_CAEEL	P12845	myo-2	MYOsin heavy chain structural genes	0.506873	0	Myosin
sp|P02566|MYO4_CAEEL	P02566	unc-54	UNCoordinated	0.748424	1.02121e-10	Myosin
tr|Q20203|Q20203_CAEEL	Q20203	csq-1	CalSeQuestrin	0.653458	0.0212291	Nuclear
sp|Q22053|FBRL_CAEEL	Q22053	fib-1	FIBrillarin family	0.63676	2.51159e-05	Nuclear
sp|O01814|FABP5_CAEEL	O01814	lbp-5	Lipid Binding Protein	0.622263	0.00123112	Nuclear
sp|Q21568|NH2L1_CAEEL	Q21568	M28.5	Orthologous to human NHP2-like protein 1	0.362914	0.0231427	Nuclear
sp|Q21086|GNL3_CAEEL	Q21086	nst-1	mammalian NucleoSTemin (stem cell marker) related	0.670348	0.0447131	Nuclear
sp|Q21166|SUR5_CAEEL	Q21166	sur-5	SUppressor of activated let-60 Ras	0.775369	0.0122922	Nuclear
tr|Q19328|Q19328_CAEEL	Q19328	tsn-1	Tudor Staphylococcal Nuclease homolog	0.789491	1.39343e-06	Nuclear
sp|P34689|GLH1_CAEEL	P34689	glh-1	Germ Line Helicase	0.67054	1.92619e-05	P granule
tr|Q9U302|Q9U302_CAEEL	Q9U302	pab-1	PolyA Binding protein	0.783614	0.00226229	P granule
tr|Q304E5|Q304E5_CAEEL	Q304E5	pgl-1	P-GranuLe abnormality	0.711583	0.00263665	P granule
tr|P90786|P90786_CAEEL	P90786	prg-1	Piwi (fruitfly) Related Gene	0.425192	0.00640654	P granule
tr|O18180|O18180_CAEEL	O18180	mrpl-12	Mitochondrial Ribosomal Protein, Large	0.568875	0.0341672	Ribosomal
sp|P91913|RLA1_CAEEL	P91913	rla-1	Ribosomal protein, Large subunit, Acidic (P1)	0.623659	0.00203783	Ribosomal
sp|O01504|RLA2_CAEEL	O01504	C37A2.7	Orthologous to human 60S acidic ribosomal protein P2	0.540194	0.0406149	Ribosomal
sp|Q9N4I4|RL10A_CAEEL	Q9N4I4	rpl-1	Ribosomal Protein, Large subunit	0.760375	0.000471486	Ribosomal
sp|Q09533|RL10_CAEEL	Q09533	rpl-10	Ribosomal Protein, Large subunit	0.747869	0.039879	Ribosomal
sp|P61866|RL12_CAEEL	P61866	rpl-12	Ribosomal Protein, Large subunit	0.709844	0.000307131	Ribosomal
sp|P91128|RL13_CAEEL	P91128	rpl-13	Ribosomal Protein, Large subunit	0.77103	0.0487569	Ribosomal
tr|Q9XVE9|Q9XVE9_CAEEL	Q9XVE9	rpl-14	Ribosomal Protein, Large subunit	0.617211	7.55047e-05	Ribosomal
sp|P91374|RL15_CAEEL	P91374	rpl-15	Ribosomal Protein, Large subunit	0.66862	0.0260847	Ribosomal
sp|Q27389|RL13A_CAEEL	Q27389	rpl-16	Ribosomal Protein, Large subunit	0.723806	0.00123256	Ribosomal
sp|O45946|RL18_CAEEL	O45946	rpl-18	Ribosomal Protein, Large subunit	0.805687	0.0267253	Ribosomal
sp|O02639|RL19_CAEEL	O02639	rpl-19	Ribosomal Protein, Large subunit	0.656925	0.0111096	Ribosomal
sp|P34334|RL21_CAEEL	P34334	rpl-21	Ribosomal Protein, Large subunit	0.53581	8.99302e-05	Ribosomal
sp|P52819|RL22_CAEEL	P52819	rpl-22	Ribosomal Protein, Large subunit	0.556258	0.00451917	Ribosomal
sp|P48158|RL23_CAEEL	P48158	rpl-23	Ribosomal Protein, Large subunit	0.799017	0.000142034	Ribosomal
sp|O01868|RL24_CAEEL	O01868	rpl-24.1	Ribosomal Protein, Large subunit	0.798538	0.0180342	Ribosomal
sp|P48162|R23A1_CAEEL	P48162	rpl-25.1	Ribosomal Protein, Large subunit	0.355313	0.000826212	Ribosomal
sp|Q19869|RL26_CAEEL	Q19869	rpl-26	Ribosomal Protein, Large subunit	0.641787	0.00107874	Ribosomal
sp|Q21930|RL28_CAEEL	Q21930	rpl-28	Ribosomal Protein, Large subunit	0.789591	0.00435572	Ribosomal
sp|P50880|RL3_CAEEL	P50880	rpl-3	Ribosomal Protein, Large subunit	0.692649	3.17007e-05	Ribosomal
tr|Q9XWS4|Q9XWS4_CAEEL	Q9XWS4	rpl-30	Ribosomal Protein, Large subunit	0.754411	0.0257764	Ribosomal
tr|A3QMC5|A3QMC5_CAEEL	A3QMC5	rpl-34	Ribosomal Protein, Large subunit	0.752126	0.00245404	Ribosomal
sp|P48166|RL44_CAEEL	P48166	rpl-41	Ribosomal Protein, Large subunit	0.621717	0.0289301	Ribosomal
sp|P49405|RL5_CAEEL	P49405	rpl-5	Ribosomal Protein, Large subunit	0.769121	0.000193462	Ribosomal
sp|P47991|RL6_CAEEL	P47991	rpl-6	Ribosomal Protein, Large subunit	0.720523	1.32791e-05	Ribosomal
sp|Q95Y90|RL9_CAEEL	Q95Y90	rpl-9	Ribosomal Protein, Large subunit	0.647855	0.00301656	Ribosomal
tr|O01869|O01869_CAEEL	O01869	rps-10	Ribosomal Protein, Small subunit	0.654169	0.00031743	Ribosomal
tr|Q20206|Q20206_CAEEL	Q20206	rps-11	Ribosomal Protein, Small subunit	0.748516	0.00355506	Ribosomal
sp|P51404|RS13_CAEEL	P51404	rps-13	Ribosomal Protein, Small subunit	0.526708	0.000379101	Ribosomal
sp|P48150|RS14_CAEEL	P48150	rps-14	Ribosomal Protein, Small subunit	0.72299	0.0383501	Ribosomal
sp|Q22054|RS16_CAEEL	Q22054	rps-16	Ribosomal Protein, Small subunit	0.665663	0.00365486	Ribosomal
tr|O18240|O18240_CAEEL	O18240	rps-18	Ribosomal Protein, Small subunit	0.523626	0.000780988	Ribosomal
sp|O18650|RS19_CAEEL	O18650	rps-19	Ribosomal Protein, Small subunit	0.607965	0.00521851	Ribosomal
sp|P51403|RS2_CAEEL	P51403	rps-2	Ribosomal Protein, Small subunit	0.709854	1.17863e-07	Ribosomal
tr|Q8WQA8|Q8WQA8_CAEEL	Q8WQA8	rps-20	Ribosomal Protein, Small subunit	0.619038	0.00444299	Ribosomal
tr|O17218|O17218_CAEEL	O17218	rps-22	Ribosomal Protein, Small subunit	0.652422	0.000733336	Ribosomal
tr|Q1XFY9|Q1XFY9_CAEEL	Q1XFY9	rps-24	Ribosomal Protein, Small subunit	0.608923	0.00809594	Ribosomal
sp|P52821|RS25_CAEEL	P52821	rps-25	Ribosomal Protein, Small subunit	0.507684	0.0108147	Ribosomal
sp|Q9N3X2|RS4_CAEEL	Q9N3X2	rps-4	Ribosomal Protein, Small subunit	0.700679	0.000935415	Ribosomal
sp|P49041|RS5_CAEEL	P49041	rps-5	Ribosomal Protein, Small subunit	0.636886	0.000595988	Ribosomal
sp|Q23312|RS7_CAEEL	Q23312	rps-7	Ribosomal Protein, Small subunit	0.777872	0.0005273	Ribosomal
sp|Q20228|RS9_CAEEL	Q20228	rps-9	Ribosomal Protein, Small subunit	0.64706	7.36389e-06	Ribosomal
tr|Q9BKU5|Q9BKU5_CAEEL	Q9BKU5	Y37E3.8	Orthologous to human 60S ribosomal protein L27a	0.589197	0.00116434	Ribosomal
sp|P27604|SAHH_CAEEL	P27604	ahcy-1	S-AdenosylhomoCysteine HYdrolase homolog	0.452431	1.19872e-08	Unclassified	AHCY	Cytoplasmic
sp|Q10121|YSD2_CAEEL	Q10121	C23G10.2	Orthologous to human ribonuclease UK114	0.800128	0.00403998	Unclassified	HRSP12	Cytoplasmic
tr|H2KZ19|H2KZ19_CAEEL	H2KZ19	C34F11.3	Orthologous to human isoform Ex1B-2-3 of AMP deaminase 2	0.777313	0.00766951	Unclassified	AMPD2	Cytoplasmic
tr|O45679|O45679_CAEEL	O45679	cysl-2	CYsteine Synthase Like	0.637941	3.58259e-09	Unclassified	CBS	Cytoplasmic
sp|Q10454|KARG1_CAEEL	Q10454	F46H5.3	Orthologous to human creatine kinase M-type	0.690835	1.32245e-05	Unclassified	CKM	Cytoplasmic
tr|O17892|O17892_CAEEL	O17892	F55B11.1	Orthologous to human xanthine dehydrogenase	0.600011	0.0128882	Unclassified	XDH	Cytoplasmic
tr|Q22814|Q22814_CAEEL	Q22814	gst-13	Glutathione S-Transferase	0.763566	0.0409605	Unclassified	HPGDS	Cytoplasmic
tr|Q9NAB3|Q9NAB3_CAEEL	Q9NAB3	gst-27	Glutathione S-Transferase	0.577547	0.0108933	Unclassified	HPGDS	Cytoplasmic
sp|O01812|FABP6_CAEEL	O01812	lbp-6	Lipid Binding Protein	0.477451	5.08484e-06	Unclassified	FABP3	Cytoplasmic
sp|O02323|FABP7_CAEEL	O02323	lbp-7	Lipid Binding Protein	0.609562	0.0181264	Unclassified	FABP3	Cytoplasmic
tr|Q18625|Q18625_CAEEL	Q18625	lec-4	gaLECtin	0.675192	0.000322454	Unclassified	LGALS4	Cytoplasmic
tr|G3MU38|G3MU38_CAEEL	G3MU38	mif-2	MIF (Macrophage migration Inhibitory Factor) related	0.493105	0.00483678	Unclassified	DDT	Cytoplasmic
sp|O17680|METK1_CAEEL	O17680	sams-1	S-Adenosyl Methionine Synthetase	0.433972	1.234e-05	Unclassified	MAT1A	Cytoplasmic
sp|Q17334|ADH1_CAEEL	Q17334	sodh-1	SOrbitol DeHydrogenase family	0.715972	7.47919e-06	Unclassified	ADH4	Cytoplasmic
tr|Q9XXF9|Q9XXF9_CAEEL	Q9XXF9	Y37A1B.5	Orthologous to human isoform 1 of selenium-binding protein 1	0.76874	0.0047399	Unclassified	SELENBP1	Cytoplasmic
tr|Q9NAI5|Q9NAI5_CAEEL	Q9NAI5	Y39G8B.1	Orthologous to human aldose reductase	0.673793	0.00335141	Unclassified	AKR1B1	Cytoplasmic
tr|Q9N4I3|Q9N4I3_CAEEL	Q9N4I3	Y71F9AL.9	Protein Y71F9AL.9 OS=Caenorhabditis elegans GN=Y71F9AL.9 PE=2 SV=1	0.572413	0.00128642	Unclassified	SPATS2	Cytoplasmic
tr|Q9N2X6|Q9N2X6_CAEEL	Q9N2X6	Y75B7AR.1	Protein Y75B7AR.1 OS=Caenorhabditis elegans GN=Y75B7AR.1 PE=2 SV=2	0.810956	0.0495091	Unclassified	na	Cytoplasmic
tr|Q6A582|Q6A582_CAEEL	Q6A582	zbp-1	Zipcode Binding Protein homolog	0.791357	0.0415545	Unclassified	IGF2BP2	Cytoplasmic
sp|P54216|ALF1_CAEEL	P54216	aldo-1	ALDOlase (fructose bisphosphate aldolase)	0.589469	1.2637e-07	Unclassified	ALDOA	Cytoskeleton
tr|G5EDV0|G5EDV0_CAEEL	G5EDV0	E01G4.6	Orthologous to human neurofilament heavy polypeptide	0.383708	8.25457e-07	Unclassified	NEFH	Cytoskeleton
tr|G5EF32|G5EF32_CAEEL	G5EF32	Npa-1	Nematode Polyprotein Allergen related	0.573191	0	Unclassified	CENPE	Cytoskeleton
tr|Q23050|Q23050_CAEEL	Q23050	T25F10.6	Orthologous to human cDNA FLJ79305, highly similar to Calponin-1	0.761398	0.000104901	Unclassified	CNN1	Cytoskeleton
tr|O17352|O17352_CAEEL	O17352	aagr-4	Acid Alpha Glucosidase Relate	0.493972	2.4921e-05	Unclassified	GANAB	Endoplasmic reticulum
sp|O01805|ACBP1_CAEEL	O01805	acbp-1	Acyl-Coenzyme A Binding Protein	0.639655	2.02561e-05	Unclassified	DBI	Endoplasmic reticulum
tr|P92005|P92005_CAEEL	P92005	cpz-2	CathePsin Z	0.53653	0.0314675	Unclassified	CTSZ	Endoplasmic reticulum
tr|Q22235|Q22235_CAEEL	Q22235	enpl-1	ENdoPLasmin homolog	0.691113	9.46012e-07	Unclassified	HSP90B1	Endoplasmic reticulum
tr|Q9N5S7|Q9N5S7_CAEEL	Q9N5S7	F49H12.5	Orthologous to human thioredoxin domain-containing protein 12	0.621151	0.0231606	Unclassified	TXNDC12	Endoplasmic reticulum
tr|Q95Q60|Q95Q60_CAEEL	Q95Q60	fkb-5	FK506-Binding protein family	0.620892	0.00754938	Unclassified	FKBP9	Endoplasmic reticulum
tr|Q94269|Q94269_CAEEL	Q94269	K10C2.1	Orthologous to human lysomal protective protein isoform a precursor	0.399174	0.00226186	Unclassified	PPGB	Endoplasmic reticulum
tr|Q9NA78|Q9NA78_CAEEL	Q9NA78	Y57A10A.23	Orthologous to human thioredoxin domain-containing protein 12	0.486435	0.00170514	Unclassified	TXNDC12	Endoplasmic reticulum
tr|Q20219|Q20219_CAEEL	Q20219	F40F4.6	Orthologous to human cDNA FLJ54458	0.771876	0.0254067	Unclassified	WIF1	Extracellular
tr|Q20603|Q20603_CAEEL	Q20603	scl-2	SCP-Like extracellular protein	0.511214	0.00528447	Unclassified	CRISP3	Extracellular
tr|Q22352|Q22352_CAEEL	Q22352	T08H10.1	Orthologous to human aldo-keto reductase family 1 member B10	0.580835	5.62258e-05	Unclassified	AKR1B10	Extracellular
tr|G5ECR0|G5ECR0_CAEEL	G5ECR0	T25C12.3	Ortologous to human von Willebrand factor D	0.533277	0.0184064	Unclassified	VWDE	Extracellular
tr|Q9XWD1|Q9XWD1_CAEEL	Q9XWD1	acs-5	fatty Acid CoA Synthetase family	0.672764	0.00182656	Unclassified	ACSL1	Membrane
tr|Q94247|Q94247_CAEEL	Q94247	F57F4.4	Orthologous to human stabilin-2	0.454961	0.00180444	Unclassified	STAB2	Membrane
tr|G5EDM4|G5EDM4_CAEEL	G5EDM4	nrfl-1	NHERF (mammalian Na/H Exchange Regulatory Factor) Like	0.705576	0.0332232	Unclassified	SLC9A3R2	Membrane
tr|Q9GZI3|Q9GZI3_CAEEL	Q9GZI3	pod-2	Polarity and Osmotic sensitivity Defect	0.775112	8.89686e-05	Unclassified	ACACB	Membrane
tr|Q65XX4|Q65XX4_CAEEL	Q65XX4	Y47G6A.15	Protein Y47G6A.15 OS=Caenorhabditis elegans GN=Y47G6A.15 PE=2 SV=1	0.684296	0.0487915	Unclassified	SLMAP	Membrane
tr|G5EBP5|G5EBP5_CAEEL	G5EBP5	ZC247.1	Protein ZC247.1 OS=Caenorhabditis elegans GN=ZC247.1 PE=4 SV=1	0.530846	0.00226718	Unclassified	MUC17	Membrane
tr|O44549|O44549_CAEEL	O44549	acdh-3	Acyl CoA DeHydrogenase	0.825511	0.0346771	Unclassified	ACADSB	Mitochondrial
sp|P46562|AL7A1_CAEEL	P46562	alh-9	ALdehyde deHydrogenase	0.794014	0.0351395	Unclassified	ALDH7A1	Mitochondrial
tr|Q21551|Q21551_CAEEL	Q21551	chch-3	Coiled coil Helix Coiled coiled Helix domain	0.695946	0.0254212	Unclassified	CHCHD3	Mitochondrial
tr|G5EDP2|G5EDP2_CAEEL	G5EDP2	daf-22	abnormal DAuer Formation	0.556311	2.27515e-06	Unclassified	SCP2	Mitochondrial
tr|Q19246|Q19246_CAEEL	Q19246	dhs-25	DeHydrogenases, Short chain	0.749322	0.00752305	Unclassified	HSD17B8	Mitochondrial
tr|Q20634|Q20634_CAEEL	Q20634	F52A8.5	Orthologous to human glycine cleavage system protein H	0.751705	0.0187533	Unclassified	GCSH	Mitochondrial
tr|Q23621|Q23621_CAEEL	Q23621	gdh-1	Glutamate DeHydrogenase	0.677968	3.08584e-08	Unclassified	GLUD1	Mitochondrial
tr|Q21544|Q21544_CAEEL	Q21544	M153.1	Orthologous to human pyrroline-5-carboxylate reductase	0.627843	0.00258116	Unclassified	PYCR1	Mitochondrial
tr|O45430|O45430_CAEEL	O45430	mccc-1	MethylCrotonoyl-Coenzyme A Carboxylase (alpha)	0.756374	0.000391365	Unclassified	MCCC1	Mitochondrial
tr|O02089|O02089_CAEEL	O02089	msra-1	Methionine Sulfoxide Reductase A	0.736288	0.00147415	Unclassified	MSRA	Mitochondrial
tr|Q18990|Q18990_CAEEL	Q18990	pyr-1	PYRimidine biosynthesis	0.760014	0.00147355	Unclassified	CPS1	Mitochondrial
tr|Q21962|Q21962_CAEEL	Q21962	R12C12.1	Orthologous to human glycine dehydrogenase [decarboxylating], mitochondrial	0.73509	0.000174725	Unclassified	GLDC	Mitochondrial
tr|Q2L6Y6|Q2L6Y6_CAEEL	Q2L6Y6	R151.7	Protein R151.7, isoform a OS=Caenorhabditis elegans GN=R151.7 PE=2 SV=1	0.713447	0.0046168	Unclassified	TRAP1	Mitochondrial
tr|O62133|O62133_CAEEL	O62133	sqrd-1	Sulfide Quinone oxidoReDuctase	0.709217	0.0392156	Unclassified	SQRDL	Mitochondrial
sp|Q95Q18|LACB2_CAEEL	Q95Q18	Y53F4B.39	Orthologous to human beta-lactamase-like protein 2	0.592371	0.00889941	Unclassified	LACTB2	Mitochondrial
tr|Q17832|Q17832_CAEEL	Q17832	C08H9.2	Orthologous to human vigilin	0.705937	8.95367e-11	Unclassified	HDLBP	Unclassified
tr|O45060|O45060_CAEEL	O45060	C35B1.5	Orthologous to human isoform 1 of nucleoredoxin-like protein 2	0.765083	0.0410606	Unclassified	NXNL2	Unclassified
tr|H2FLK1|H2FLK1_CAEEL	H2FLK1	F32A7.5	Orthologous to human isoform D of proteoglycan 4	0.724482	0.00859555	Unclassified	PRG4	Unclassified
tr|Q7YXB8|Q7YXB8_CAEEL	Q7YXB8	F32A7.5	Orthologous to human isoform D of proteoglycan 4	0.646379	0.00757351	Unclassified	PRG4	Unclassified
tr|Q20877|Q20877_CAEEL	Q20877	F56D3.1	Orthologous to human isoform D of proteoglycan 4	0.340498	0.0351044	Unclassified	PRG4	Unclassified
tr|Q22850|Q22850_CAEEL	Q22850	T28F4.5	Orthologous to human death-associated protein 1	0.475619	0.0214641	Unclassified	DAP	Unclassified
tr|Q19554|Q19554_CAEEL	Q19554	abcf-1	ABC transporter, class F	0.803166	0.00545562	Unclassified	ABCF1	Nuclear
tr|Q9U1Q2|Q9U1Q2_CAEEL	Q9U1Q2	gpi-1	Glucose-6-Phosphate Isomerase	0.803466	0.00144505	Unclassified	GPI	Nuclear
sp|Q21276|YZVL_CAEEL	Q21276	K07C5.4	Orthologous to human nucleolar protein 56	0.563808	6.74005e-06	Unclassified	NOP56	Nuclear
tr|O45181|O45181_CAEEL	O45181	K07H8.10	Orthologous to human nucleolin	0.744459	0.0252886	Unclassified	NCL	Nuclear
tr|O45012|O45012_CAEEL	O45012	nol-5	NucleOLar protein	0.64303	3.26346e-08	Unclassified	NOP58	Nuclear
tr|Q93934|Q93934_CAEEL	Q93934	R07H5.8	Orthologous to human isoform short of adenosine kinase	0.586788	2.27371e-06	Unclassified	ADK	Nuclear
tr|Q8MXR6|Q8MXR6_CAEEL	Q8MXR6	sqd-1	homologous to Drosophila SQD (squid) protein	0.576296	4.17609e-05	Unclassified	HNRNPDL	Nuclear
sp|P41843|YO93_CAEEL	P41843	T20B12.3	Orthologous to human nucleolar complex protein 4 homolog	0.593229	0.0262296	Unclassified	NOC4L	Nuclear
tr|O18215|O18215_CAEEL	O18215	Y53C12B.1	Orthologous to human transducin beta-like protein 3	0.762131	0.0342182	Unclassified	TBL3	Nuclear
sp|O45218|ADAS_CAEEL	O45218	ads-1	Alkyl- Dihydroxyacetonephosphate Synthase	0.681139	0.00253909	Unclassified	AGPS	Peroxisome
sp|P34355|ACOX_CAEEL	P34355	C48B4.1	Orthologous to isoform 1 of peroxisomal acyl-coenzyme A oxidase 1	0.413149	6.67141e-05	Unclassified	ACOX1	Peroxisome
sp|Q27487|CATA1_CAEEL	Q27487	ctl-2	CaTaLase	0.647891	0.00159046	Unclassified	CAT	Peroxisome
tr|Q21481|Q21481_CAEEL	Q21481	dhs-28	DeHydrogenases, Short chain	0.485995	8.08908e-13	Unclassified	HSD17B4	Peroxisome
tr|O62137|O62137_CAEEL	O62137	F08A8.2	Orthologous to human isoform 1 of peroxisomal acyl-coenzyme A oxidase 1	0.367895	0.0373718	Unclassified	ACOX1	Peroxisome
sp|Q20507|ACBP3_CAEEL	Q20507	acbp-3	Acyl-Coenzyme A Binding Protein	0.637207	0.000501756	Unclassified	Unclassified
tr|Q17993|Q17993_CAEEL	Q17993	C14F11.6	Protein C14F11.6 OS=Caenorhabditis elegans GN=C14F11.6 PE=2 SV=1	0.462229	0.00116389	Unclassified	Unclassified
tr|Q18032|Q18032_CAEEL	Q18032	C15H9.9	Protein C15H9.9 OS=Caenorhabditis elegans GN=C15H9.9 PE=2 SV=1	0.66379	0.0202598	Unclassified	Unclassified
tr|H2KYV3|H2KYV3_CAEEL	H2KYV3	C18B2.5	Protein C18B2.5, isoform b OS=Caenorhabditis elegans GN=C18B2.5 PE=4 SV=1	0.53852	0.000968168	Unclassified	Unclassified
tr|Q18076|Q18076_CAEEL	Q18076	C18B2.5	Protein C18B2.5, isoform a OS=Caenorhabditis elegans GN=C18B2.5 PE=2 SV=1	0.643573	0.0299382	Unclassified	Unclassified
tr|Q18599|Q18599_CAEEL	Q18599	C44B7.10	Protein C44B7.10 OS=Caenorhabditis elegans GN=C44B7.10 PE=2 SV=3	0.724212	0.0141508	Unclassified	Unclassified
tr|Q18709|Q18709_CAEEL	Q18709	C49F8.3	Protein C49F8.3 OS=Caenorhabditis elegans GN=C49F8.3 PE=2 SV=1	0.408435	0.00790419	Unclassified	Unclassified
tr|O45444|O45444_CAEEL	O45444	clec-63	C-type LECtin	0.496882	0.00190793	Unclassified	Unclassified
tr|O44727|O44727_CAEEL	O44727	cpn-4	CalPoNin	0.420493	0.0466491	Unclassified	Unclassified
tr|Q9XX57|Q9XX57_CAEEL	Q9XX57	dct-16	DAF-16/FOXO Controlled, germline Tumor affecting	0.683644	0.00431938	Unclassified	Unclassified
tr|O62277|O62277_CAEEL	O62277	dct-18	DAF-16/FOXO Controlled, germline Tumor affecting	0.57655	0.0262585	Unclassified	Unclassified
tr|G5ECG7|G5ECG7_CAEEL	G5ECG7	dsc-4	Defecation Suppressor of Clk-1	0.556647	0.0103555	Unclassified	Unclassified
tr|Q19853|Q19853_CAEEL	Q19853	F28B4.3	Orthologous to human cDNA FLJ60213	0.614528	0.0299353	Unclassified	Unclassified
tr|O45097|O45097_CAEEL	O45097	F57H12.6	Protein F57H12.6 OS=Caenorhabditis elegans GN=F57H12.6 PE=2 SV=2	0.371299	0.000729042	Unclassified	Unclassified
tr|Q94246|Q94246_CAEEL	Q94246	gfi-1	GEI-4 (Four) Interacting protein	0.471254	3.21605e-05	Unclassified	Unclassified
tr|Q19698|Q19698_CAEEL	Q19698	ilys-5	Invertebrate LYSozyme	0.556524	0.0192879	Unclassified	Unclassified
tr|Q21392|Q21392_CAEEL	Q21392	K09E2.3	Protein K09E2.3 OS=Caenorhabditis elegans GN=K09E2.3 PE=2 SV=1	0.657624	0.0121245	Unclassified	Unclassified
tr|Q20964|Q20964_CAEEL	Q20964	lys-4	LYSozyme	0.383084	0.00943528	Unclassified	Unclassified
tr|A7DT45|A7DT45_CAEEL	A7DT45	oxy-5	abnormal OXYgen sensitivity	0.752623	0.0354145	Unclassified	Unclassified
tr|Q86NB3|Q86NB3_CAEEL	Q86NB3	pmt-1	Phosphoethanolamine MethylTransferase	0.771106	0.0372932	Unclassified	Unclassified
tr|Q22993|Q22993_CAEEL	Q22993	pmt-2	Phosphoethanolamine MethylTransferase	0.548103	3.0067e-07	Unclassified	Unclassified
tr|O01593|O01593_CAEEL	O01593	R08E5.3	Protein R08E5.3 OS=Caenorhabditis elegans GN=R08E5.3 PE=2 SV=1	0.533964	0.000304086	Unclassified	Unclassified
tr|Q86FL8|Q86FL8_CAEEL	Q86FL8	spp-5	SaPosin-like Protein family	0.435997	0.0294918	Unclassified	Unclassified
tr|Q22562|Q22562_CAEEL	Q22562	T19B10.2	Protein T19B10.2 OS=Caenorhabditis elegans GN=T19B10.2 PE=2 SV=2	0.620669	0.000168428	Unclassified	Unclassified
tr|Q9TZE0|Q9TZE0_CAEEL	Q9TZE0	W04C9.2	Protein W04C9.2 OS=Caenorhabditis elegans GN=W04C9.2 PE=2 SV=1	0.633257	0.0337517	Unclassified	Unclassified
tr|Q9XXE2|Q9XXE2_CAEEL	Q9XXE2	Y44A6D.2	Protein Y44A6D.2 OS=Caenorhabditis elegans GN=Y44A6D.2 PE=2 SV=1	0.656348	0.0445131	Unclassified	Unclassified
sp|Q9XXU9|VATC_CAEEL	Q9XXU9	vha-11	Vacuolar H ATPase	0.689079	9.8166e-06	Vacuolar ATPase
sp|Q19626|VATB_CAEEL	Q19626	vha-12	Vacuolar H ATPase	0.718415	1.4116e-05	Vacuolar ATPase
sp|P34462|VATD_CAEEL	P34462	vha-14	Vacuolar H ATPase	0.707885	0.00952565	Vacuolar ATPase
sp|Q22494|VATH2_CAEEL	Q22494	vha-15	Vacuolar H ATPase	0.687951	5.28864e-06	Vacuolar ATPase
tr|Q95YD5|Q95YD5_CAEEL	Q95YD5	vha-16	Vacuolar H ATPase	0.704883	5.31898e-05	Vacuolar ATPase
tr|Q95X44|Q95X44_CAEEL	Q95X44	vha-8	Vacuolar H ATPase	0.703764	0.00241385	Vacuolar ATPase

## Sheet: 2c Summary for D5 vs YA
Online resource 2c.1: Breakdown by worm Gene Ontology (cellular component) of proteins increased at D5 when compared with YA. See Online Resource 2c.2 for further characterization of unclassified worm proteins.
Worm GO (Cellular component)	Quantity
Nuclear	41
Extracellular	26
Membrane	20
Cytoplasmic	15
Myosin	8
Others	17
- Cytoskeleton	- 5
- Endoplasmic reticulum	- 3
- Golgi apparatus	- 3
- Ribosomal	- 2
- Intracellular	- 1
- Mitochondrial	- 1
- P granule	- 1
- Intermediate filament	- 1
Unclassified	94
Total	221
Online resource 2c.2: Breakdown by human Gene Ontology (cellular component) of unclassified proteins increased at D5 when compared with YA. The closest human ortholog of the unclassified worm proteins was used to identify their potential gene ontology (cellular component).
Human GO (Cellular component)	Quantity
Nuclear	18
Cytoplasmic	16
Extracellular	10
Membrane	8
Mitochondrial	4
Lysosomal	2
Cytoskeleton	1
Endoplasmic reticulum	1
Unclassified	34
Total	94
Online resource 2c.3: Breakdown by worm Gene Ontology (cellular component) of proteins decreased at D5 when compared with YA. See Online Resource 2c.4 for further characterization of unclassified worm proteins.
Worm GO (Cellular component)	Quantity
Mitochondrial	79
Ribosomal	56
Cytoplasmic	22
Membrane	15
Myosin	12
Others	39
- Endoplasmic reticulum	- 11
- Nuclear	- 9
- Vacuolar ATPase	- 7
- P granule	- 4
- Extracellular	- 3
- Cytoskeleton	- 2
- Golgi apparatus	- 1
- Intracellular	- 1
- Intermediate filament	- 1
Unclassified	104
Total	327
Online resource 2c.4: Breakdown by human Gene Ontology (cellular component) of unclassified proteins increased at D5 when compared with YA. The closest human ortholog of the unclassified worm proteins was used to identify their potential gene ontology (cellular component).
Human GO (Cellular component)	Quantity
Cytoplasmic	20
Mitochondrial	15
Nuclear	10
Endoplasmic reticulum	8
Membrane	6
Peroxisome	5
Cytoskeleton	4
Extracellular	4
Unclassified	32
Total	104
