# Supplementary material for: Altered proteostasis in aging and heat shock response in C. elegans revealed by analysis of the global and de novo synthesized proteome
Source: Cell Mol Life Sci. 2014 Jan 24;71(17):3339–61. doi: 10.1007/s00018-014-1558-7 (PMC4131143; doi:10.1007/s00018-014-1558-7)
Supplement: Supplementary file 3 — 3a: Spreadsheet of proteins showing increased abundance in day 10 animals when compared with young adults 3b: Spreadsheet of proteins showing decreased abundance in day 10 animals when compared with young adults 3c.1: Breakdown by worm Gene Ontology (cellular component) of proteins increased in D10 animals when compared with YA. 3c.2: Breakdown by human Gene Ontology (cellular component) of unclassified proteins increased in D10 animals when compared with YA. 3c.3: Breakdown by worm Gene Ontology (cellular component) of proteins decreased in D10 animals when compared with YA. 3c.4: Breakdown by human Gene Ontology (cellular component) of unclassified proteins decreased in D10 animals when ompared with YA. 3d: Spreadsheet of proteins showing increased abundance in D10 animals when compared with young adults; proteins increased in D10 heat shocked animals were compared with young adult heat shocked animals, excluding proteins showing changed abundance due to heat shock. 3e: Spreadsheet of proteins showing decreased abundance in D10 animals when compared with young adults; proteins decreased in D10 heat shocked animals were compared with young adult heat shocked animals, excluding proteins showing changed abundance due to heat shock. 3f.1: Breakdown by worm Gene Ontology (cellular component) of proteins increased in D10 heat shocked animals were compared with YA heat shocked animals, excluding proteins showing changed abundance due to heat shock. 3f.2: Breakdown by human Gene Ontology (cellular component) of unclassified proteins increased in D10 animals when compared with YA. 3f.3: Breakdown by worm Gene Ontology (cellular component) of proteins decreased in D10 heat shocked animals were compared with YA heat shocked animals, excluding proteins showing changed abundance due to heat shock. 3f.4: Breakdown by human Gene Ontology (cellular component) of unclassified proteins decreased in D10 animals when compared with YA (XLSX 118 kb) [file 18_2014_1558_MOESM3_ESM.xlsx]

## Sheet: 3a D10 vs YA up
Online resource 3a: Spreadsheet of proteins showing increased abundance in day 10 animals when compared with young adults; proteins overlapping with D5 vs YA up are highlighted in gray
Accession	Uniprot	Gene	Protein	Geomean of D10 vs YA fold change	Ttest Pval adjusted	Worm gene ontology (Cellular component)	Human homolog	Human gene ontology (Cellular component)
sp|Q19905|UGDH_CAEEL	Q19905	sqv-4	SQuashed Vulva	1.52707	0.0336285	Cytoplasmic
sp|P34552|ALX1_CAEEL	P34552	alx-1	ALIX (Apoptosis-linked gene 2 interacting protein X) homolog	1.72797	0.0294737	Cytoplasmic
sp|Q9XW16|PROF1_CAEEL	Q9XW16	pfn-1	ProFiliN	2.62615	0.0294737	Cytoskeleton
sp|Q11174|CHIT_CAEEL	Q11174	cht-1	CHiTinase	7.46046	0.0294737	Extracellular
sp|Q18143|CHITL_CAEEL	Q18143	cht-3	CHiTinase	4.34716	0.034832	Extracellular
sp|P34383|FAR2_CAEEL	P34383	far-2	Fatty Acid/Retinol binding protein	3.90583	0.0294737	Extracellular
sp|Q20224|FABP2_CAEEL	Q20224	lbp-2	Lipid Binding Protein	5.24677	0.0294737	Extracellular
sp|Q21432|NAS11_CAEEL	Q21432	nas-11	Nematode AStacin protease	3.4674	0.0458026	Extracellular
sp|Q22288|TTR15_CAEEL	Q22288	ttr-15	TransThyretin-Related family domain	4.7356	0.0463978	Extracellular
sp|P55955|TTR16_CAEEL	P55955	ttr-16	TransThyretin-Related family domain	2.98509	0.0294737	Extracellular
sp|P55155|VIT1_CAEEL	P55155	vit-1	VITellogenin structural genes (yolk protein genes)	6.59343	0.0308636	Extracellular
sp|P06125|VIT5_CAEEL	P06125	vit-5	VITellogenin structural genes (yolk protein genes)	25.7719	0.0294737	Extracellular
sp|P18948|VIT6_CAEEL	P18948	vit-6	VITellogenin structural genes (yolk protein genes)	15.5549	0.034832	Extracellular
sp|Q94051|CAV1_CAEEL	Q94051	cav-1	CAVeolin	11.4742	0.0294737	Golgi apparatus
sp|P42170|RIR2_CAEEL	P42170	rnr-2	RiboNucleotide Reductase	3.96944	0.0294737	Membrane
sp|Q9Y041|HGD_CAEEL	Q9Y041	hgo-1	HomoGentisate Oxidase	1.44523	0.0363455	Myosin
sp|Q20655|14332_CAEEL	Q20655	ftt-2	Fourteen-Three-Three family	1.50043	0.0294737	Nuclear
sp|Q18212|DX39B_CAEEL	Q18212	hel-1	HELicase	1.61558	0.0395069	Nuclear
sp|P10771|H11_CAEEL	P10771	his-24	HIStone	3.43308	0.0294737	Nuclear
sp|Q21443|LMN1_CAEEL	Q21443	lmn-1	nuclear LaMiN	1.39121	0.0457215	Nuclear
sp|Q21902|MCM5_CAEEL	Q21902	mcm-5	yeast MCM (licensing factor) related	2.31017	0.0294737	Nuclear
sp|O17915|RAN_CAEEL	O17915	ran-1	associated with RAN (nuclear import/export) function	2.08705	0.0294737	Nuclear
sp|Q23670|TOP2_CAEEL	Q23670	top-2	TOPoisomerase	2.20362	0.0294737	Nuclear
sp|Q95YF3|CGH1_CAEEL	Q95YF3	cgh-1	Conserved Germline Helicase	1.23421	0.0219628	P granule
sp|P49632|RL40_CAEEL	P49632	ubq-2	UBiQuitin	1.50401	0.0418131	Ribosomal
sp|Q03604|RIR1_CAEEL	Q03604	rnr-1	RiboNucleotide Reductase	2.5157	0.0404922	Unclassified	RRM1	Cytoplasmic
sp|Q965W1|FABP9_CAEEL	Q965W1	lbp-9	Lipid Binding Protein	2.56833	0.0426587	Unclassified	FABP4	Cytoplasmic
sp|O01615|AN322_CAEEL	O01615	T19H12.2	Orthologous to human acidic leucine-rich nuclear phosphoprotein 32 family member A	3.47628	0.0418131	Unclassified	ANP32A	Nuclear
sp|P53585|ACLY_CAEEL	P53585	D1005.1	Orthologous to human ATP-citrate synthase	1.28369	0.0294737	Cytoplasmic
sp|O16999|ZPR1_CAEEL	O16999	W03F9.1	Orthologous to human zinc finger protein ZPR1	1.23902	0.0418131	Endoplasmic reticulum
sp|Q19948|YPP4_CAEEL	Q19948	F32A5.4	Uncharacterized protein F32A5.4 OS=Caenorhabditis elegans GN=F32A5.4 PE=1 SV=1	3.89973	0.0371322	Extracellular
sp|P48727|GLC7B_CAEEL	P48727	gsp-2	GLC7 (yeast Glc Seven) like Phosphatase	1.24036	0.0294737	Nuclear
sp|Q9XTB5|LEM2_CAEEL	Q9XTB5	lem-2	LEM domain protein	2.37009	0.0418131	Nuclear

## Sheet: 3b D10 vs YA down
Online resource 3b: Spreadsheet of proteins showing decreased abundance in day 10 animals when compared with young adults; proteins overlapping with D5 vs YA down are highlighted in gray
Accession	Uniprot	Gene	Protein	Geomean of D10 vs YA fold change	Ttest Pval adjusted	Worm gene ontology (Cellular component)	Human homolog	Human gene ontology (Cellular component)
sp|Q18164|DPYD_CAEEL	Q18164	dpyd-1	DihydroPYrimidine Dehydrogenase	0.417413	0.0219628	Cytoplasmic
sp|Q17770|PDI2_CAEEL	Q17770	pdi-2	Protein Disulfide Isomerase	0.48883	0.034832	Endoplasmic reticulum
sp|Q09450|SCOT_CAEEL	Q09450	C05C10.3	Orthologous to human succinyl-CoA:3-ketoacid-coenzyme A transferase, mitochondrial OS=Caenorhabditis elegans GN=C05C10.3 PE=2 SV=1	0.46032	0.0294737	Mitochondrial
sp|P34559|ECHM_CAEEL	P34559	ech-6	Enoyl-CoA Hydratase	0.339853	0.0134672	Mitochondrial
sp|Q93615|ETFA_CAEEL	Q93615	F27D4.1	Orthologous to human electron transfer flavoprotein subunit alpha, mitochondrial	0.627321	0.0294737	Mitochondrial
sp|Q20819|EFTS_CAEEL	Q20819	tsfm-1	TS elongation Factor (EF- Ts), Mitochondrial	0.641038	0.0294737	Mitochondrial
sp|Q21752|VDAC_CAEEL	Q21752	vdac-1	VDAC (Voltage Dependent Anion Channel) homolog	0.684013	0.0368766	Mitochondrial
sp|Q22866|TPM1_CAEEL	Q22866	lev-11	LEVamisole resistant	0.560452	0.0294737	Myosin
sp|P02567|MYO1_CAEEL	P02567	myo-1	MYOsin heavy chain structural genes	0.44862	0.0404922	Myosin
sp|P12844|MYO3_CAEEL	P12844	myo-3	MYOsin heavy chain structural genes	0.619391	0.0418131	Myosin
sp|P10567|MYSP_CAEEL	P10567	unc-15	UNCoordinated	0.527735	0.0461127	Myosin
sp|O17919|DKC1_CAEEL	O17919	K01G5.5	Orthologous to human dyskerin	0.510068	0.0418131	Nuclear
sp|Q9XVR8|NOP10_CAEEL	Q9XVR8	nola-3	NucleOLus Associated protein homolog	0.453571	0.0294737	Nuclear
sp|Q93572|RLA0_CAEEL	Q93572	rpa-0	Ribosomal protein, Large subunit, Acidic (P1)	0.62231	0.034832	Ribosomal
sp|Q9BL19|RL17_CAEEL	Q9BL19	rpl-17	Ribosomal Protein, Large subunit	0.646205	0.0294737	Ribosomal
sp|Q9XVF7|RL8_CAEEL	Q9XVF7	rpl-2	Ribosomal Protein, Large subunit	0.592421	0.0294737	Ribosomal
sp|P49181|RL36_CAEEL	P49181	rpl-36	Ribosomal Protein, Large subunit	0.5164	0.0294737	Ribosomal
sp|O02056|RL4_CAEEL	O02056	rpl-4	Ribosomal Protein, Large subunit	0.607345	0.0294737	Ribosomal
sp|Q966C6|RL7A_CAEEL	Q966C6	rpl-7A	Ribosomal Protein, Large subunit	0.673232	0.0322778	Ribosomal
sp|P46769|RSSA_CAEEL	P46769	rps-0	Ribosomal Protein, Small subunit	0.657287	0.0294737	Ribosomal
sp|P48154|RS3A_CAEEL	P48154	rps-1	Ribosomal Protein, Small subunit	0.63579	0.0343731	Ribosomal
sp|O01692|RS17_CAEEL	O01692	rps-17	Ribosomal Protein, Small subunit	0.646672	0.0308636	Ribosomal
sp|P48152|RS3_CAEEL	P48152	rps-3	Ribosomal Protein, Small subunit	0.697745	0.0219628	Ribosomal
sp|Q9NEN6|RS6_CAEEL	Q9NEN6	rps-6	Ribosomal Protein, Small subunit	0.728457	0.0294737	Ribosomal
sp|P48156|RS8_CAEEL	P48156	rps-8	Ribosomal Protein, Small subunit	0.677547	0.0453051	Ribosomal
sp|P37165|RS27A_CAEEL	P37165	ubl-1	UBiquitin-Like family	0.391432	0.0294737	Ribosomal
sp|Q17693|MTHR_CAEEL	Q17693	mthf-1	MethyleneTetraHydroFolate reductase	0.372378	0.0294737	Unclassified	MTHFR	Cytoplasmic
sp|Q09936|YSE2_CAEEL	Q09936	C53C9.2	Orthologous to human myeline transcripton factor 1	0.494754	0.0336285	Unclassified	MYT-1	Nuclear
sp|Q9XW92|VATA_CAEEL	Q9XW92	vha-13	Vacuolar H ATPase	0.661318	0.0308636	Vacuolar ATPase
sp|Q9XWI6|EIF3B_CAEEL	Q9XWI6	eif-3.B	Eukaryotic Initiation Factor	0.819691	0.0379315	Cytoplasmic
sp|Q09359|YS11_CAEEL	Q09359	ZK1307.1	Uncharacterized protein ZK1307.1 OS=Caenorhabditis elegans GN=ZK1307.1 PE=2 SV=1	0.569683	0.0294737	Cytoplasmic
sp|Q09254|HAR1_CAEEL	Q09254	har-1	HemiAsterlin Resistant	0.553316	0.0491981	Mitochondrial
sp|Q19766|TOM20_CAEEL	Q19766	tomm-20	Translocase of Outer Mitochondrial Membrane	0.591346	0.0294737	Mitochondrial
sp|O76360|EGL4_CAEEL	O76360	egl-4	EGg Laying defective	0.829993	0.0294737	Nuclear
sp|O01802|RL7_CAEEL	O01802	rpl-7	Ribosomal Protein, Large subunit	0.63098	0.0294737	Ribosomal
sp|Q23655|NLT1_CAEEL	Q23655	nlt-1	Non-specific Lipid Transfer protein	0.616642	0.0294737	Unclassified	SCP2	Mitochondrial

## Sheet: 3c Summary for D10 vs YA
Online resource 3c.1: Breakdown by worm Gene Ontology (cellular component) of proteins increased in D10 animals when compared with YA. See Online Resource 3c.2 for further characterization of unclassified worm proteins.
Worm GO (Cellular component)	Quantity
Extracellular	11
Nuclear	9
Cytoplasmic	3
Others	7
- Membrane	-1
- Myosin	-1
- Cytoskeleton	-1
- Endoplasmic reticulum	-1
- Golgi apparatus	-1
- Ribosomal	-1
- P granule	-1
Unclassified	3
Total	33
Online resource 3c.2: Breakdown by human Gene Ontology (cellular component) of unclassified proteins increased in D10 animals when compared with YA. The closest human ortholog of the unclassified worm proteins was used to identify their potential gene ontology (cellular component).
Human GO (Cellular component)	Quantity
Cytoplasmic	2
Nuclear	1
Total	3
Online resource 3c.3: Breakdown by worm Gene Ontology (cellular component) of proteins decreased in D10 animals when compared with YA. See Online Resource 3c.4 for further characterization of unclassified worm proteins.
Worm GO (Cellular component)	Quantity
Ribosomal	14
Mitochondrial	7
Myosin	4
Cytoplasmic	3
Nuclear	3
Endoplasmic reticulum	1
Vacuolar ATPase	1
Unclassified	3
Total	36
Online resource 3c.4: Breakdown by human Gene Ontology (cellular component) of unclassified proteins decreased in D10 animals when compared with YA. The closest human ortholog of the unclassified worm proteins was used to identify their potential gene ontology (cellular component).
Human GO (Cellular component)	Quantity
Cytoplasmic	1
Mitochondrial	1
Nuclear	1
Total	3

## Sheet: 3d D10HS vs YAHS -HS up
Online Resource 3d: Spreadsheet of proteins showing increased abundance in D10 animals when compared with young adults; proteins increased in D10 heat shocked animals were compared with YA heat shocked animals, excluding proteins showing changed abundance due to heat shock. Proteins overlapping with D5 vs YA up are highlighted in gray.
Accession	Uniprot	Gene	Protein	Geomean of D10HS vs YAHS fold change	Stouffers Pval	Worm gene ontology (Cellular component)	Human homolog	Human gene ontology (Cellular component)
tr|P90731|P90731_CAEEL	P90731	acly-2	ATP Citrate Lyas	1.55241	0.00019074	Cytoplasmic
sp|P34552|ALX1_CAEEL	P34552	alx-1	ALIX (Apoptosis-linked gene 2 interacting protein X) homolog	1.56718	0	Cytoplasmic
tr|Q21966|Q21966_CAEEL	Q21966	asp-4	ASpartyl Protease	1.82565	4.38536e-06	Cytoplasmic
tr|G5EFT4|G5EFT4_CAEEL	G5EFT4	C42C1.11	Orthologous to human isoform 1 of leukotriene A-4 hydrolase	1.31342	0.00111592	Cytoplasmic
sp|P04970|G3P1_CAEEL	P04970	gpd-1	GPD (Glyceraldehyde 3- Phosphate Dehydrogenase)	5.1917	1.41774e-09	Cytoplasmic
tr|G5EBH3|G5EBH3_CAEEL	G5EBH3	sma-1	SMAll	1.41527	1.01526e-08	Cytoplasmic
sp|Q19905|UGDH_CAEEL	Q19905	sqv-4	SQuashed Vulva	1.22802	0.000262876	Cytoplasmic
tr|Q7JMB8|Q7JMB8_CAEEL	Q7JMB8	sup-26	SUPpressor	1.78181	0.00411992	Cytoplasmic
tr|Q9XVI9|Q9XVI9_CAEEL	Q9XVI9	mlc-5	Myosin Light Chain	1.25462	0.0384646	Cytoskeleton
sp|Q9XW16|PROF1_CAEEL	Q9XW16	pfn-1	ProFiliN	2.64575	1.37871e-11	Cytoskeleton
tr|G5EDE7|G5EDE7_CAEEL	G5EDE7	tpxl-1	TPX2 (Targeting Protein for Xenopus Klp2)-Like	1.90681	0.00430205	Cytoskeleton
tr|Q7JLB1|Q7JLB1_CAEEL	Q7JLB1	ret-1	RETiculon protein	1.65623	9.15547e-06	Endoplasmic reticulum
tr|O02109|O02109_CAEEL	O02109	W08F4.3	Orthologous to human isoform 5 of sigmal non-opioid intracellular receptor 1	1.64203	0.0201211	Endoplasmic reticulum
sp|O62053|U375A_CAEEL	O62053	C08F11.11	UPF0375 protein	5.88402	0.00696805	Extracellular
tr|Q18529|Q18529_CAEEL	Q18529	C39D10.7	Orthologous to human mucin-2	6.19083	0	Extracellular
sp|Q18594|YC4B5_CAEEL	Q18594	C44B7.5	Uncharacterized protein C44B7.5	6.97923	1.12014e-05	Extracellular
sp|Q18143|CHITL_CAEEL	Q18143	cht-3	CHiTinase	3.96816	9.54603e-12	Extracellular
sp|P41996|CPG2_CAEEL	P41996	cpg-2	Chondroitin ProteoGlycan	5.13512	0.000280339	Extracellular
sp|Q21265|TIMPL_CAEEL	Q21265	cri-2	Conserved Regulator of Innate immunity	3.69969	2.59407e-09	Extracellular
sp|O17861|YVRI_CAEEL	O17861	F37H8.5	Orthologous to human gamma-interferon-inducible lysosomal thiol reductase	2.62863	1.53319e-09	Extracellular
sp|P34383|FAR2_CAEEL	P34383	far-2	Fatty Acid/Retinol binding protein	4.97859	3.45477e-07	Extracellular
sp|Q20224|FABP2_CAEEL	Q20224	lbp-2	Lipid Binding Protein	5.78101	0.000213448	Extracellular
sp|Q21432|NAS11_CAEEL	Q21432	nas-11	Nematode AStacin protease	2.55366	0.000329859	Extracellular
tr|Q7JKM0|Q7JKM0_CAEEL	Q7JKM0	tep-1	TEP (ThiolEster contaiTEP (ThiolEster containing Protein)	3.43057	1.50214e-05	Extracellular
sp|Q22288|TTR15_CAEEL	Q22288	ttr-15	TransThyretin-Related family domain	5.45888	2.05802e-10	Extracellular
sp|P55955|TTR16_CAEEL	P55955	ttr-16	TransThyretin-Related family domain	3.36936	7.62466e-09	Extracellular
sp|P34500|TTR2_CAEEL	P34500	ttr-2	TransThyretin-Related family domain	8.51428	1.52112e-12	Extracellular
tr|Q2EEM8|Q2EEM8_CAEEL	Q2EEM8	ttr-45	TransThyretin-Related family domain	10.4118	6.52129e-08	Extracellular
tr|O62289|O62289_CAEEL	O62289	ttr-51	TransThyretin-Related family domain	14.7884	5.88914e-10	Extracellular
tr|O17345|O17345_CAEEL	O17345	ttr-6	TransThyretin-Related family domain	3.59041	2.90699e-08	Extracellular
sp|P55155|VIT1_CAEEL	P55155	vit-1	VITellogenin structural genes (yolk protein genes)	7.16737	0	Extracellular
sp|Q9N4J2|VIT3_CAEEL	Q9N4J2	vit-3	VITellogenin structural genes (yolk protein genes)	10.0264	9.67845e-05	Extracellular
sp|P18947|VIT4_CAEEL	P18947	vit-4	VITellogenin structural genes (yolk protein genes)	15.7689	0.000208355	Extracellular
sp|P06125|VIT5_CAEEL	P06125	vit-5	VITellogenin structural genes (yolk protein genes)	21.3687	0	Extracellular
sp|Q9XWV2|PLBL1_CAEEL	Q9XWV2	Y37D8A.2	Orthologous to human putative phospholipase B-like 2	2.50723	7.25319e-08	Extracellular
sp|Q94051|CAV1_CAEEL	Q94051	cav-1	CAVeolin	11.3831	9.97965e-05	Golgi apparatus
tr|G5EDS2|G5EDS2_CAEEL	G5EDS2	pod-1	Polarity and Osmotic sensitivity Defect	1.24476	0.00180714	Golgi apparatus
sp|P90900|IFA4_CAEEL	P90900	ifa-4	Intermediate Filament, A	2.96796	1.31006e-14	Intermediate filament
sp|P34629|AMPL_CAEEL	P34629	lap-1	Leucine AminoPeptidase	1.20012	0.000680776	Intracellular
tr|Q65ZI9|Q65ZI9_CAEEL	Q65ZI9	asns-2	ASparagiNe Synthetase	1.69376	0.00326775	Membrane
tr|H2KZ07|H2KZ07_CAEEL	H2KZ07	clec-266	C-type LECtin	7.40303	1.17059e-06	Membrane
tr|G5ECM9|G5ECM9_CAEEL	G5ECM9	cpi-2	Cysteine Protease Inhibitor	2.80134	0.0013293	Membrane
tr|Q4W4Y5|Q4W4Y5_CAEEL	Q4W4Y5	E02D9.1	Orthologous to human cDNA FLJ38664 fis, clone HLUNG2002334, highly similar to Homo sapiens KH domain containing, RNA binding, signal transduction associated 2 (KHDRBS2), mRNA	1.21055	0.0358301	Membrane
tr|O61522|O61522_CAEEL	O61522	F17E9.4	Protein F17E9.4	3.84456	2.01014e-05	Membrane
tr|Q20107|Q20107_CAEEL	Q20107	fkb-1	FK506-Binding protein family	1.63021	5.16667e-06	Membrane
tr|O45418|O45418_CAEEL	O45418	fkb-6	FK506-Binding protein family	1.37654	1.11178e-12	Membrane
tr|Q20684|Q20684_CAEEL	Q20684	lec-2	gaLECtin	2.03541	2.30924e-06	Membrane
tr|G5EEA8|G5EEA8_CAEEL	G5EEA8	nex-1	anNEXin family	1.60883	0	Membrane
tr|O44144|O44144_CAEEL	O44144	perm-4	PERMeable eggshell	8.5889	9.02606e-07	Membrane
sp|P42170|RIR2_CAEEL	P42170	rnr-2	RiboNucleotide Reductase	3.62722	1.45616e-10	Membrane
sp|O02495|SYB1_CAEEL	O02495	snb-1	SyNaptoBrevin related	1.22683	0.0394719	Membrane
sp|Q19200|STO1_CAEEL	Q19200	sto-1	STOmatin	3.32073	1.41354e-12	Membrane
tr|O02155|O02155_CAEEL	O02155	T09B4.5	Homologous to human RNA binding protein	5.32652	1.42141e-06	Membrane
tr|Q23179|Q23179_CAEEL	Q23179	W05H9.1	Protein W05H9.1	3.69434	3.33067e-15	Membrane
tr|Q20053|Q20053_CAEEL	Q20053	asb-1	ATP Synthase B homolog	2.00748	7.40408e-09	Mitochondrial
sp|Q9Y041|HGD_CAEEL	Q9Y041	hgo-1	HomoGentisate Oxidase	1.48762	0.00116352	Myosin
tr|Q20641|Q20641_CAEEL	Q20641	nmy-1	Non-muscle MYosin	1.3216	1.17129e-08	Myosin
tr|Q22869|Q22869_CAEEL	Q22869	nmy-2	Non-muscle MYosin	1.56835	3.33432e-11	Myosin
sp|Q07750|ADF1_CAEEL	Q07750	unc-60	UNCoordinated	1.81319	8.18433e-10	Myosin
tr|Q19437|Q19437_CAEEL	Q19437	upb-1	UreidoPropionase Beta	1.23082	0.0144059	Myosin
tr|G5ED41|G5ED41_CAEEL	G5ED41	cand-1	CAND1 (Cullin-Associated NEDD8-Dissociated protein 1) homolog	1.41408	7.06153e-09	Nuclear
sp|P54811|TERA1_CAEEL	P54811	cdc-48.1	Cell Division Cycle related	1.35587	1.10008e-05	Nuclear
sp|P34556|CDK1_CAEEL	P34556	cdk-1	Cyclin-Dependent Kinase family	1.81243	0.0212854	Nuclear
tr|Q19642|Q19642_CAEEL	Q19642	czw-1	Caenorhabditis Zeste White 10 (Drosophila) homolog	1.32338	0.0177818	Nuclear
tr|B6VQ74|B6VQ74_CAEEL	B6VQ74	F08B12.4	Protein F08B12.4, isoform a	3.77639	1.85285e-05	Nuclear
sp|Q9N5R9|SPT16_CAEEL	Q9N5R9	F55A3.3	Orthologous to human FACT complex subunit SPT16	1.37038	3.31311e-05	Nuclear
sp|Q20655|14332_CAEEL	Q20655	ftt-2	Fourteen-Three-Three family	1.52495	0.000170509	Nuclear
sp|Q18212|DX39B_CAEEL	Q18212	hel-1	HELicase	1.49885	1.23968e-12	Nuclear
sp|P62784|H4_CAEEL	P62784	his-1	HIStone	2.64399	2.93012e-07	Nuclear
sp|P10771|H11_CAEEL	P10771	his-24	HIStone	2.8312	0.0158447	Nuclear
tr|Q27485|Q27485_CAEEL	Q27485	his-35	HIStone	2.52135	0.00167922	Nuclear
sp|Q27894|H2B2_CAEEL	Q27894	his-4	HIStone	2.87824	0.000355044	Nuclear
sp|Q10453|H331_CAEEL	Q10453	his-71	HIStone	2.93866	5.18845e-05	Nuclear
sp|Q22037|ROA1_CAEEL	Q22037	hrp-1	human HnRNP A1 homolog	1.26836	0.00270066	Nuclear
sp|P91276|IMA2_CAEEL	P91276	ima-2	IMportin Alpha family	1.66976	0.00256268	Nuclear
tr|G5EBZ4|G5EBZ4_CAEEL	G5EBZ4	let-418	LEThal	1.48126	0.0190239	Nuclear
tr|Q45EJ8|Q45EJ8_CAEEL	Q45EJ8	lfi-1	Lin-5 (Five) Interacting protein	1.98293	5.55112e-16	Nuclear
sp|Q21443|LMN1_CAEEL	Q21443	lmn-1	nuclear LaMiN	1.38383	1.13961e-10	Nuclear
tr|Q9XXI9|Q9XXI9_CAEEL	Q9XXI9	mcm-2	yeast MCM (licensing factor) related	2.5506	2.19826e-08	Nuclear
tr|Q9XVR7|Q9XVR7_CAEEL	Q9XVR7	mcm-3	yeast MCM (licensing factor) related	1.83594	3.96464e-05	Nuclear
tr|Q95XQ8|Q95XQ8_CAEEL	Q95XQ8	mcm-4	yeast MCM (licensing factor) related	2.1144	7.41074e-13	Nuclear
sp|Q21902|MCM5_CAEEL	Q21902	mcm-5	yeast MCM (licensing factor) related	2.30462	2.70342e-10	Nuclear
sp|P34647|MCM6_CAEEL	P34647	mcm-6	yeast MCM (licensing factor) related	2.15013	6.41034e-06	Nuclear
tr|O16297|O16297_CAEEL	O16297	mcm-7	yeast MCM (licensing factor) related	2.15954	2.08279e-06	Nuclear
sp|O02115|PCNA_CAEEL	O02115	pcn-1	PCNA (Proliferating Cell Nuclear antigen) homolog	3.73574	9.28623e-10	Nuclear
sp|Q10051|PRP19_CAEEL	Q10051	prp-19	yeast PRP (splicing factor) related	1.21134	0.0458672	Nuclear
tr|Q23451|Q23451_CAEEL	Q23451	rad-23	RADiation sensitivity abnormal/yeast RAD- related	1.43117	4.32735e-06	Nuclear
sp|O17915|RAN_CAEEL	O17915	ran-1	associated with RAN (nuclear import/export) function	1.89067	0.000638876	Nuclear
sp|Q19537|RFA1_CAEEL	Q19537	rpa-1	Replication Protein A homolog	2.17865	1.34781e-13	Nuclear
tr|Q95Y97|Q95Y97_CAEEL	Q95Y97	rpa-2	Replication Protein A homolog	2.23718	3.46804e-05	Nuclear
tr|G5EF53|G5EF53_CAEEL	G5EF53	swsn-4	SWI/SNF nucleosome remodeling complex component	1.85932	0.00199385	Nuclear
sp|Q23670|TOP2_CAEEL	Q23670	top-2	TOPoisomerase	2.06606	0	Nuclear
sp|O17586|PSA6_CAEEL	O17586	pas-1	Proteasome Alpha Subunit	1.2236	0.00342853	Proteasome
sp|Q95005|PSA7_CAEEL	Q95005	pas-4	Proteasome Alpha Subunit	1.26759	0.00107459	Proteasome
sp|P49632|RL40_CAEEL	P49632	ubq-2	UBiQuitin	1.3702	1.79805e-06	Ribosomal
sp|P91253|GST7_CAEEL	P91253	gst-7	Glutathione S-Transferase	1.537	3.79287e-06	Unclassified	HPGDS	Cytoplasmic
tr|H2KYS1|H2KYS1_CAEEL	H2KYS1	hsp-43	Heat Shock Protein	4.20089	1.03796e-07	Unclassified	HSPB1	Cytoplasmic
tr|Q27GU2|Q27GU2_CAEEL	Q27GU2	lbp-3	Lipid Binding Protein	3.10513	2.93139e-08	Unclassified	FABP4	Cytoplasmic
sp|Q965W1|FABP9_CAEEL	Q965W1	lbp-9	Lipid Binding Protein	2.7902	6.58406e-07	Unclassified	FABP4	Cytoplasmic
sp|Q03604|RIR1_CAEEL	Q03604	rnr-1	RiboNucleotide Reductase	2.49126	3.91909e-14	Unclassified	RRM1	Cytoplasmic
tr|H2KZV1|H2KZV1_CAEEL	H2KZV1	zwl-1	ZWiLch (Drosophila) homolog	2.09741	0.0253463	Unclassified	ZWILCH	Cytoplasmic
tr|O17406|O17406_CAEEL	O17406	attf-2	AT hook Transcription Factor family	1.92341	3.67728e-12	Unclassified	NEFH	Cytoskeleton
tr|G5EDZ9|G5EDZ9_CAEEL	G5EDZ9	cpi-1	Cysteine Protease Inhibitor	9.01835	0.0360821	Unclassified	CST5	Extracellular
tr|O45734|O45734_CAEEL	O45734	cpl-1	CathePsin L family	1.62438	9.61947e-06	Unclassified	CTSL	Extracellular
tr|Q20616|Q20616_CAEEL	Q20616	F49E12.1	Orthologous to human isoform 1 of peroxidasin homolog	3.53354	6.19332e-09	Unclassified	PXDN	Extracellular
tr|Q7JKP6|Q7JKP6_CAEEL	Q7JKP6	hsr-9	Orthologous to human dentin sialophosphoprotein	1.8842	1.36779e-12	Unclassified	DSPP	Extracellular
tr|Q27473|Q27473_CAEEL	Q27473	nex-3	anNEXin family	3.04355	1.10787e-05	Unclassified	ANXA5	Extracellular
sp|Q22492|HEXA_CAEEL	Q22492	hex-1	HEXosaminidase	4.6095	2.55039e-11	Unclassified	HEXA	Lysosomal
tr|P91502|P91502_CAEEL	P91502	usp-5	Ubiquitin Specific Protease	1.25124	0.000597504	Unclassified	USP5	Lysosomal
tr|Q20121|Q20121_CAEEL	Q20121	acs-4	fatty Acid CoA Synthetase family	1.63864	2.08907e-09	Unclassified	ACSL4	Membrane
tr|Q95YA9|Q95YA9_CAEEL	Q95YA9	cas-1	Cyclase ASsociated protein homolog	1.69014	2.26161e-06	Unclassified	CAP1	Membrane
sp|Q9XVS3|CLC87_CAEEL	Q9XVS3	clec-87	C-type LECtin	6.84668	0.0145451	Unclassified	KLRF2	Membrane
tr|G5ECY0|G5ECY0_CAEEL	G5ECY0	dlg-1	Drosophila Discs LarGe homolog	1.86368	6.2967e-07	Unclassified	DLG1	Membrane
tr|Q93535|Q93535_CAEEL	Q93535	F20D1.3	Orthologous to human isoform 3 of glycoprotein Xg	2.15044	0.000657619	Unclassified	XG	Membrane
tr|O01803|O01803_CAEEL	O01803	rab-11.1	RAB family	1.4096	4.28011e-05	Unclassified	RAB11A	Membrane
sp|Q17361|UBP14_CAEEL	Q17361	usp-14	Ubiquitin Specific Protease	1.44828	5.35896e-07	Unclassified	USP14	Membrane
tr|Q9NA74|Q9NA74_CAEEL	Q9NA74	Y57A10A.26	Protein Y57A10A.26	2.08675	3.01484e-05	Unclassified	FAXC	Membrane
tr|Q20264|Q20264_CAEEL	Q20264	acs-11	fatty Acid CoA Synthetase family	1.23554	0.0114403	Unclassified	ACSM4	Mitochondrial
tr|O44954|O44954_CAEEL	O44954	sdha-2	Succinate DeHydrogenase complex subunit A	1.38149	0.00603682	Unclassified	SDHA	Mitochondrial
tr|Q65ZJ7|Q65ZJ7_CAEEL	Q65ZJ7	C32D5.8	Orthologous to human nucleoredoxin isoform 2	2.1228	8.03335e-05	Unclassified	NXN	Nuclear
tr|G5EFB5|G5EFB5_CAEEL	G5EFB5	cpn-1	CalPoNin	1.886	0.00210988	Unclassified	TAGLN3	Nuclear
tr|G5EET2|G5EET2_CAEEL	G5EET2	dut-1	DeoxyUTPase	2.81439	0.00399824	Unclassified	DUT	Nuclear
tr|G5EFV4|G5EFV4_CAEEL	G5EFV4	hmg-1.1	Orthologous to human high mobility group protein B2	2.30976	0.0247371	Unclassified	HMGB2	Nuclear
tr|G5EEL9|G5EEL9_CAEEL	G5EEL9	hmg-11	High mobility group protein I alpha	2.55198	0.00899856	Unclassified	HMGA2	Nuclear
tr|O61907|O61907_CAEEL	O61907	lin-40	abnormal cell LINeage	1.63801	0.00309907	Unclassified	MTA3	Nuclear
tr|Q17886|Q17886_CAEEL	Q17886	nasp-1	NASP (human Nuclear Autoantigenic Sperm Protein) homolog	1.92553	0.000207899	Unclassified	NASP	Nuclear
tr|O17687|O17687_CAEEL	O17687	nasp-2	NASP (human Nuclear Autoantigenic Sperm Protein) homolog	4.65367	0	Unclassified	NASP	Nuclear
tr|G5EEY5|G5EEY5_CAEEL	G5EEY5	pbrm-1	PolyBRoMo domain containing	1.77675	0.0267765	Unclassified	PBRM1	Nuclear
tr|Q22253|Q22253_CAEEL	Q22253	rpn-9	proteasome Regulatory Particle, Non-ATPase-like	1.21751	0.000160905	Unclassified	PSMD13	Nuclear
sp|P55853|SUMO_CAEEL	P55853	smo-1	SUMO (ubiquitin-related) homolog	2.11096	0.00285454	Unclassified	SUMO1	Nuclear
sp|O01615|AN322_CAEEL	O01615	T19H12.2	Orthologous to human acidic leucine-rich nuclear phosphoprotein 32 family member A	4.22621	0.00140439	Unclassified	ANP32A	Nuclear
tr|Q21633|Q21633_CAEEL	Q21633	ubc-18	UBiquitin Conjugating enzyme	2.0602	5.5364e-07	Unclassified	UBE2L3	Nuclear
tr|Q9N3G0|Q9N3G0_CAEEL	Q9N3G0	Y53G8AR.6	Orthologous to human SAP domain-containing ribonucleoprotein	1.42247	0.00126676	Unclassified	SARNP	Nuclear
tr|A9UJN7|A9UJN7_CAEEL	A9UJN7	F25D7.4	Orthologous to human isoform D of proteoglycan 4	2.3382	7.68475e-05	Unclassified	PRG4	Unclassified
tr|G8JY31|G8JY31_CAEEL	G8JY31	K07C11.7	Orthologous to human metallophosphoesterase domain-containing protein 1	3.19711	0.00103191	Unclassified	MPPED1	Unclassified
tr|Q9GUF2|Q9GUF2_CAEEL	Q9GUF2	acp-6	ACid Phosphatase family	1.96886	1.04998e-07	Unclassified
tr|Q17572|Q17572_CAEEL	Q17572	C01G6.3	Protein C01G6.3	4.19366	3.43585e-08	Unclassified
tr|Q17698|Q17698_CAEEL	Q17698	C06A8.3	Protein C06A8.3	3.32798	2.04998e-09	Unclassified
tr|P91027|P91027_CAEEL	P91027	C10G11.7	Protein C10G11.7	1.69298	6.66134e-16	Unclassified
tr|Q9NA39|Q9NA39_CAEEL	Q9NA39	ccg-1	Conserved Cysteine/Glycine domain protein	2.86606	0	Unclassified
tr|Q18943|Q18943_CAEEL	Q18943	D1054.10	Protein D1054.10	11.6988	1.74527e-09	Unclassified
tr|Q18947|Q18947_CAEEL	Q18947	D1054.11	Protein D1054.11	17.1366	6.75462e-06	Unclassified
tr|Q19063|Q19063_CAEEL	Q19063	E04F6.8	Protein E04F6.8	10.6199	0.000277981	Unclassified
tr|Q067X2|Q067X2_CAEEL	Q067X2	F13G11.3	Protein F13G11.3	5.76465	1.73695e-07	Unclassified
sp|O44400|F37C4_CAEEL	O44400	F37C4.5	Protein F37C4.5	2.36087	0	Unclassified
tr|Q9GPA1|Q9GPA1_CAEEL	Q9GPA1	F48E3.4	Protein F48E3.4	11.1058	1.14657e-05	Unclassified
tr|Q93778|Q93778_CAEEL	Q93778	F53H4.2	Protein F53H4.2	3.7111	0.00107314	Unclassified
tr|O17891|O17891_CAEEL	O17891	F55B11.2	Protein F55B11.2	6.28732	1.17128e-09	Unclassified
tr|O17893|O17893_CAEEL	O17893	F55B11.3	Protein F55B11.3	5.62525	2.07695e-07	Unclassified
tr|P90889|P90889_CAEEL	P90889	F55H12.4	Protein F55H12.4	3.08236	0.00038726	Unclassified
tr|Q9XUB7|Q9XUB7_CAEEL	Q9XUB7	far-6	Fatty Acid/Retinol binding protein	2.99159	2.65303e-08	Unclassified
tr|Q65ZB1|Q65ZB1_CAEEL	Q65ZB1	mdt-28	MeDiaTor	1.77032	1.04139e-13	Unclassified
tr|O44145|O44145_CAEEL	O44145	perm-2	PERMeable eggshell	12.5316	0.000187224	Unclassified
tr|H2KZS1|H2KZS1_CAEEL	H2KZS1	pud-3	Protein F15E11.15, isoform a	3.11775	0.00192541	Unclassified
tr|O18089|O18089_CAEEL	O18089	T13F3.6	Protein T13F3.6	3.7105	5.46915e-06	Unclassified
tr|Q9XWT5|Q9XWT5_CAEEL	Q9XWT5	Y62H9A.3	Protein Y62H9A.3	6.79952	0.00133901	Unclassified
tr|Q9XWS6|Q9XWS6_CAEEL	Q9XWS6	Y62H9A.5	Protein Y62H9A.5	3.31736	0.000568943	Unclassified
tr|Q9XWT3|Q9XWT3_CAEEL	Q9XWT3	Y62H9A.6	Protein Y62H9A.6	11.2919	1.37513e-06	Unclassified
tr|Q23258|Q23258_CAEEL	Q23258	ZC373.2	Protein ZC373.2	7.80075	3.73678e-07	Unclassified
tr|Q23614|Q23614_CAEEL	Q23614	ZK822.2	Protein ZK822.2	2.41084	0.000682907	Unclassified
sp|P34815|UNC18_CAEEL	P34815	unc-18	UNCoordinated	1.37236	0.00803681	Axon
tr|Q9U9K7|Q9U9K7_CAEEL	Q9U9K7	cle-1	CLE-1A protein	1.93785	0.0465536	Collagen
sp|P91134|PURA_CAEEL	P91134	C37H5.6	Adenylosuccinate synthetase	1.23733	0.000214278	Cytoplasmic
tr|Q9TY60|Q9TY60_CAEEL	Q9TY60	CeRhoGDI	Rho GDP dissociation inhibitor	1.63029	6.4933e-05	Cytoplasmic
tr|G5ECW7|G5ECW7_CAEEL	G5ECW7	dpt-1	Protein F02E9.9, isoform b	1.41593	0.000107267	Cytoplasmic
sp|Q20140|KAD1_CAEEL	Q20140	F38B2.4	Probable adenylate kinase isoenzyme	1.37725	5.74842e-05	Cytoplasmic
tr|A7LPE6|A7LPE6_CAEEL	A7LPE6	gdph-2	Glycerol-3-Phosphate DeHydrogenase	1.30685	0.0167424	Cytoplasmic
tr|Q7JMU1|Q7JMU1_CAEEL	Q7JMU1	gpdh-2	Glycerol-3-Phosphate DeHydrogenase	1.2495	0.0010608	Cytoplasmic
tr|Q93379|Q93379_CAEEL	Q93379	gsr-1	Glutathione diSulfide Reductase	1.30189	3.98822e-08	Cytoplasmic
sp|O61955|IF4E3_CAEEL	O61955	ife-3	Initiation Factor 4E (eIF4E) family	1.4375	0.0215858	Cytoplasmic
tr|G5EGK8|G5EGK8_CAEEL	G5EGK8	let-92	LEThal	1.35401	0.0104571	Cytoplasmic
tr|Q4TT88|Q4TT88_CAEEL	Q4TT88	pam-1	Puromycin-sensitive AMinopeptidase	1.5686	1.55431e-15	Cytoplasmic
sp|Q18680-2|IPYR_CAEEL	Q18680	pyp-1	inorganic PYroPhosphatase	1.32466	8.47042e-08	Cytoplasmic
tr|G5ECC3|G5ECC3_CAEEL	G5ECC3	rme-1	Receptor Mediated Endocytosis	1.50461	3.71814e-13	Cytoplasmic
sp|Q18678|SYSC_CAEEL	Q18678	sars-1	Seryl Amino-acyl tRNA Synthetase	1.20978	6.49068e-05	Cytoplasmic
tr|Q21900|Q21900_CAEEL	Q21900	sup-26	SUPpressor	1.53103	0.00179617	Cytoplasmic
sp|Q19420|IMPA1_CAEEL	Q19420	ttx-7	abnormal ThermoTaXis	1.42678	2.26373e-06	Cytoplasmic
tr|Q9NA98|Q9NA98_CAEEL	Q9NA98	arp-1	Actin-Related Proteins	1.29064	0.00384419	Cytoskeleton
sp|Q8WTM6|ARPC2_CAEEL	Q8WTM6	arx-4	ARp2/3 compleX component	1.3207	0.000182591	Cytoskeleton
tr|O61861|O61861_CAEEL	O61861	arx-7	ARp2/3 compleX component	1.38272	0.000689902	Cytoskeleton
tr|G5EGL7|G5EGL7_CAEEL	G5EGL7	bmk-1	BiMC related Kinase	2.85296	0.0155518	Cytoskeleton
sp|P34685|CAPZA_CAEEL	P34685	cap-1	CAP-z protein	1.3434	0.000550025	Cytoskeleton
sp|Q22799|DYL1_CAEEL	Q22799	dlc-1	Dynein Light Chain	1.33948	0.0201572	Cytoskeleton
tr|Q9GRZ1|Q9GRZ1_CAEEL	Q9GRZ1	ebp-1	microtubule End Binding Protein	1.24928	0.00297462	Cytoskeleton
sp|P90947|HMP1_CAEEL	P90947	hmp-1	HuMPback (dorsal lumps)	1.53328	0.0418965	Cytoskeleton
sp|P34690|TBA2_CAEEL	P34690	tba-2	TuBulin, Alpha	1.34389	0.000427793	Cytoskeleton
tr|G5EF01|G5EF01_CAEEL	G5EF01	tbb-6	TuBulin, Beta	3.29875	0.0371072	Cytoskeleton
tr|Q8I4C9|Q8I4C9_CAEEL	Q8I4C9	unc-61	UNCoordinated	1.6716	0.0394103	Cytoskeleton
tr|Q95XR1|Q95XR1_CAEEL	Q95XR1	Y39G10AR.20	Protein Y39G10AR.20	1.70271	0.00608456	Cytoskeleton
tr|O45599|O45599_CAEEL	O45599	cbd-1	Chitin-Binding Domain protein	2.99751	0.0214791	Extracellular
tr|O45346|O45346_CAEEL	O45346	osm-11	OSMotic avoidance abnormal	3.4092	0.000168204	Extracellular
tr|Q6QUR0|Q6QUR0_CAEEL	Q6QUR0	srp-2	SeRPin	4.15507	2.85092e-06	Extracellular
tr|Q7YTU0|Q7YTU0_CAEEL	Q7YTU0	tep-1	TEP (ThiolEster contaiTEP (ThiolEster containing Protein)	2.29081	2.48986e-05	Extracellular
tr|Q9XWL1|Q9XWL1_CAEEL	Q9XWL1	ttr-17	TransThyretin-Related family domain	3.17459	0.0483911	Extracellular
tr|Q9XXR4|Q9XXR4_CAEEL	Q9XXR4	ttr-24	TransThyretin-Related family domain	3.5991	0.00605051	Extracellular
tr|Q9XXQ6|Q9XXQ6_CAEEL	Q9XXQ6	ttr-25	TransThyretin-Related family domain	3.07411	0.00415927	Extracellular
tr|Q9XXR5|Q9XXR5_CAEEL	Q9XXR5	ttr-26	TransThyretin-Related family domain	5.18861	0.00484639	Extracellular
tr|O61977|O61977_CAEEL	O61977	ttr-47	TransThyretin-Related family domain	1.89077	0.0309598	Extracellular
tr|Q23378|Q23378_CAEEL	Q23378	ttr-48	TransThyretin-Related family domain	2.0621	8.7213e-05	Extracellular
tr|G5EE48|G5EE48_CAEEL	G5EE48	ttr-50	TransThyretin-Related family domain	4.70393	0.0130184	Extracellular
tr|O01780|O01780_CAEEL	O01780	W03F11.1	Protein W03F11.1	8.71662	0.000771169	Extracellular
tr|Q95QX5|Q95QX5_CAEEL	Q95QX5	C07A12.7	Protein C07A12.7, isoform a	1.24234	0.00206301	Intracellular
sp|Q21735|NTF2_CAEEL	Q21735	ran-4	associated with RAN (nuclear import/export) function	1.65877	0.000957859	Intracellular
sp|Q22038|RHO1_CAEEL	Q22038	rho-1	RHO (small G protein) family	1.34347	0.000379917	Intracellular
tr|Q21750|Q21750_CAEEL	Q21750	aagr-2	Acid Alpha Glucosidase Relate	1.2536	0.0103442	Lysosomal
sp|Q8WQA4|EXC4_CAEEL	Q8WQA4	exc-4	EXCretory canal abnormal	1.67545	0.00373839	Lysosomal
tr|Q4JFH6|Q4JFH6_CAEEL	Q4JFH6	spp-10	SaPosin-like Protein family	2.09606	8.06667e-06	Lysosomal
sp|Q9XVR6|OTUBL_CAEEL	Q9XVR6	otub-1	OTUBain deubiquitylating protease homolog	1.30118	0.0362748	Membrane
tr|Q22656|Q22656_CAEEL	Q22656	pgp-6	P-GlycoProtein related	1.9176	0.0147411	Membrane
sp|Q20496|GDIR_CAEEL	Q20496	rhi-1	RHo GDI	1.84194	0.0248375	Membrane
tr|Q8WQC9|Q8WQC9_CAEEL	Q8WQC9	drp-1	Dynamin-Related Protein	1.33518	0.0368781	Mitochondrial
sp|P34183-2|SYH_CAEEL	P34183	hars-1	Histidyl Amino-acyl tRNA Synthetase	1.22	4.67468e-05	Mitochondrial
tr|G5EEG4|G5EEG4_CAEEL	G5EEG4	mce-1	Methylmalonyl-CoA Epimerase	1.50537	2.89455e-07	Mitochondrial
tr|Q9UAV5|Q9UAV5_CAEEL	Q9UAV5	mdh-1	Malate DeHydrogenase	1.29899	5.93091e-09	Mitochondrial
sp|P34697|SODC_CAEEL	P34697	sod-1	SOD (superoxide dismutase)	1.50311	2.55888e-05	Mitochondrial
sp|P31161|SODM1_CAEEL	P31161	sod-2	SOD (superoxide dismutase)	1.31832	0.00340152	Mitochondrial
tr|Q8I4L0|Q8I4L0_CAEEL	Q8I4L0	F15G9.1	Protein F15G9.1, isoform c	1.32864	0.030747	Myosin
tr|H2KZJ5|H2KZJ5_CAEEL	H2KZJ5	glrx-3	GLutaRedoXin	1.22202	0.00188728	Myosin
tr|Q6EZG4|Q6EZG4_CAEEL	Q6EZG4	glrx-3	GLutaRedoXin	1.25543	0.00972555	Myosin
sp|Q21355|GST4_CAEEL	Q21355	gst-4	Glutathione S-Transferase	2.0013	0.000387117	Myosin
tr|H2KZV8|H2KZV8_CAEEL	H2KZV8	mlp-1	MLP/CRP family (Muscle LIM Protein/Cysteine-rich Protein)	1.94358	0.0267538	Myosin
tr|O44906|O44906_CAEEL	O44906	pck-1	Phosphoenolypyruvate CarboxyKinase	1.2592	1.10656e-12	Myosin
sp|Q21193|PROF3_CAEEL	Q21193	pfn-3	ProFiliN	1.62051	2.40993e-07	Myosin
sp|Q10657|TPIS_CAEEL	Q10657	tpi-1	Triose Phosphate Isomerase	1.34469	3.33858e-10	Myosin
sp|O18229|6PGL_CAEEL	O18229	Y57G11C.3	Putative 6-phosphogluconolactonase	1.28394	0.010716	Myosin
sp|Q03565|BAF1_CAEEL	Q03565	baf-1	Barrier to Autointegration Factor	1.66495	0.0310881	Nuclear
tr|G5EC23|G5EC23_CAEEL	G5EC23	hcf-1	human HCF1 related	1.88744	0.0490252	Nuclear
tr|O01789|O01789_CAEEL	O01789	him-1	High Incidence of Males (increased X chromosome loss)	1.55779	0.00390987	Nuclear
tr|Q9NLD1|Q9NLD1_CAEEL	Q9NLD1	hrp-2	human HnRNP A1 homolog	1.2377	0.000119003	Nuclear
sp|Q9XTB5|LEM2_CAEEL	Q9XTB5	lem-2	LEM domain protein	2.13161	1.52075e-05	Nuclear
sp|P49029|MGN_CAEEL	P49029	mag-1	Drosophila MAGonashi homolog	1.30972	0.0341679	Nuclear
tr|Q18508|Q18508_CAEEL	Q18508	mel-28	Maternal Effect Lethal	1.64663	0.00205262	Nuclear
sp|Q93725|NEDD8_CAEEL	Q93725	ned-8	mouse NEDd8 related	1.45086	0.0100015	Nuclear
sp|P41932|14331_CAEEL	P41932	par-5	abnormal embryonic PARtitioning of cytoplasm	1.47531	1.64506e-06	Nuclear
tr|Q21832|Q21832_CAEEL	Q21832	rnp-4	RNP (RRM RNA binding domain) containing	1.36241	0.00431678	Nuclear
sp|Q20060|SMC4_CAEEL	Q20060	smc-4	SMC (structural maintenance of chromosomes) family	2.12926	0.0125476	Nuclear
tr|Q7JMA9|Q7JMA9_CAEEL	Q7JMA9	spr-2	Suppressor of PResenilin defect	2.2224	0.0233109	Nuclear
sp|P52652|TFS2_CAEEL	P52652	T24H10.1	Putative transcription elongation factor S-II	1.53476	0.0415032	Nuclear
tr|O45495|O45495_CAEEL	O45495	uev-1	Ubiquitin E2 (conjugating enzyme) variant	1.34904	0.0205	Nuclear
sp|Q19326|ASF1_CAEEL	Q19326	unc-85	UNCoordinated	2.53225	0.0115024	Nuclear
tr|Q23089|Q23089_CAEEL	Q23089	xpo-1	eXPOrtin (nuclear export receptor)	1.22645	0.00750543	Nuclear
tr|Q9N363|Q9N363_CAEEL	Q9N363	dcap-1	mRNA DeCAPping enzyme	1.54723	0.0299848	P granule
sp|Q9XTU6|RUXE_CAEEL	Q9XTU6	snr-6	Small Nuclear Ribonucleoprotein	1.39362	0.0454381	P granule
sp|Q9N599|PSA4_CAEEL	Q9N599	pas-3	Proteasome Alpha Subunit	1.3364	3.26292e-05	Proteasome
sp|Q95008|PSA5_CAEEL	Q95008	pas-5	Proteasome Alpha Subunit	1.2756	0.000448208	Proteasome
sp|O44156|PSA1_CAEEL	O44156	pas-6	Proteasome Alpha Subunit	1.25074	0.00226837	Proteasome
sp|Q09583|PSA3_CAEEL	Q09583	pas-7	Proteasome Alpha Subunit	1.27954	0.000399577	Proteasome
tr|Q966I8|Q966I8_CAEEL	Q966I8	pbs-1	Proteasome Beta Subunit	1.22967	0.0156916	Proteasome
tr|O62102|O62102_CAEEL	O62102	pbs-2	Proteasome Beta Subunit	1.21926	0.0111074	Proteasome
sp|Q23237|PSB3_CAEEL	Q23237	pbs-3	Proteasome Beta Subunit	1.31012	0.00857833	Proteasome
tr|P90868|P90868_CAEEL	P90868	pbs-7	Proteasome Beta Subunit	1.41895	4.40556e-06	Proteasome
tr|C6KRQ4|C6KRQ4_CAEEL	C6KRQ4	tbh-1	Tyramine Beta Hydroxylase	4.17245	5.12846e-05	Synapse
tr|O17939|O17939_CAEEL	O17939	aipl-1	AIP1 (Actin Interacting Protein 1) Like	1.70059	0.00489201	Unclassified	WDR1	Cytoplasmic
tr|Q18822|Q18822_CAEEL	Q18822	alh-10	ALdehyde deHydrogenase	1.39829	0.0369768	Unclassified	ALDH8A1	Cytoplasmic
tr|Q21463|Q21463_CAEEL	Q21463	asns-2	ASparagiNe Synthetase	1.48061	0.000220204	Unclassified	ASNS	Cytoplasmic
tr|Q21224|Q21224_CAEEL	Q21224	ath-1	Acyl protein THioesterase family	1.71084	0.02159	Unclassified	LYPLA1	Cytoplasmic
tr|P91020|P91020_CAEEL	P91020	C07D8.6	Protein C07D8.6	1.36064	4.07623e-05	Unclassified	AKR1B1	Cytoplasmic
sp|P91127|YBYK_CAEEL	P91127	C32E8.3	TPPP family protein	1.24358	0.00331496	Unclassified	TPPP2	Cytoplasmic
tr|O01685|O01685_CAEEL	O01685	C32F10.8	Protein C32F10.8, isoform a	1.26551	2.48319e-05	Unclassified	GPT	Cytoplasmic
sp|Q18493|UAP1_CAEEL	Q18493	C36A4.4	Probable UDP-N-acetylglucosamine pyrophosphorylase	1.82803	8.23953e-09	Unclassified	UAP1	Cytoplasmic
tr|G5EE12|G5EE12_CAEEL	G5EE12	cash-1	CKA And Striatin Homolog	1.33598	0.0146663	Unclassified	STRN3	Cytoplasmic
sp|Q18905|CGP1_CAEEL	Q18905	cgp-1	Caenorhabditis GTP-binding Protein	1.54073	0.0446338	Unclassified	GTPBP1	Cytoplasmic
sp|Q9GS00|CSN1_CAEEL	Q9GS00	csn-1	COP-9 SigNalosome subunit	1.27322	0.0169386	Unclassified	GPS1	Cytoplasmic
tr|G5EG13|G5EG13_CAEEL	G5EG13	dhs-12	DeHydrogenases, Short chain	1.44576	1.46136e-08	Unclassified	SDR9C7	Cytoplasmic
tr|P90994|P90994_CAEEL	P90994	djr-1.1	DJ-1 (mammalian transcriptional regulator) Related	1.68633	0.000463087	Unclassified	PARK7	Cytoplasmic
tr|Q9TYX1|Q9TYX1_CAEEL	Q9TYX1	dpf-5	Dipeptidyl Peptidase Four (IV) family	1.3428	0.0153574	Unclassified	APEH	Cytoplasmic
tr|Q9TXI3|Q9TXI3_CAEEL	Q9TXI3	F23C8.6	Protein F23C8.6	1.34653	0.00269297	Unclassified	CHMP1B	Cytoplasmic
tr|Q20058|Q20058_CAEEL	Q20058	F35G12.12	Protein F35G12.12	1.49958	0.0272905	Unclassified	PSMD5	Cytoplasmic
tr|Q9U2Q8|Q9U2Q8_CAEEL	Q9U2Q8	fkb-2	FK506-Binding protein family	1.3034	0.000706854	Unclassified	FKBP1A	Cytoplasmic
tr|O16453|O16453_CAEEL	O16453	ftn-1	FerriTiN	2.65043	0.0432001	Unclassified	FTH1	Cytoplasmic
sp|Q20117|GSH1_CAEEL	Q20117	gcs-1	gamma GlutamylCysteine Synthetase	1.40395	0.0209338	Unclassified	GCLC	Cytoplasmic
sp|P53795|HINT_CAEEL	P53795	hint-1	HIstidiNe Triad nucleotide-binding protein	1.39789	0.0355285	Unclassified	HINT1	Cytoplasmic
tr|G1K0V8|G1K0V8_CAEEL	G1K0V8	iff-1	Initiation Factor Five (eIF-5A) homolog	2.21316	0.0329869	Unclassified	EIF5A	Cytoplasmic
tr|Q21284|Q21284_CAEEL	Q21284	K07E3.4	Protein K07E3.4, isoform a	1.2882	6.40239e-11	Unclassified	MTHFD1	Cytoplasmic
tr|G5EDV6|G5EDV6_CAEEL	G5EDV6	K10C8.3	Protein K10C8.3, isoform c	1.47476	0.0113039	Unclassified	IST1	Cytoplasmic
tr|G5EFJ2|G5EFJ2_CAEEL	G5EFJ2	lst-3	Lateral Signaling Target	1.26558	0.00230899	Unclassified	CCAR1	Cytoplasmic
tr|Q95Y37|Q95Y37_CAEEL	Q95Y37	plst-1	PLaSTin (actin bundling protein) homolog	1.33228	0.0358964	Unclassified	PLS3	Cytoplasmic
tr|Q19775|Q19775_CAEEL	Q19775	ppm-1	Protein Phosphatase, Mg2+/Mn2+ dependent	1.27574	0.000177121	Unclassified	PPM1B	Cytoplasmic
tr|B7WNA0|B7WNA0_CAEEL	B7WNA0	pyk-1	PYruvate Kinase	1.24983	0.00720301	Unclassified	PKM	Cytoplasmic
tr|O17835|O17835_CAEEL	O17835	pyk-1	PYruvate Kinase	1.34263	0.000123477	Unclassified	PKM	Cytoplasmic
tr|Q21742|Q21742_CAEEL	Q21742	R05F9.6	Protein R05F9.6	1.24522	5.59256e-06	Unclassified	PGM1	Cytoplasmic
sp|P34342|RGP2_CAEEL	P34342	ran-2	associated with RAN (nuclear import/export) function	1.40635	0.0400166	Unclassified	RANGAP1	Cytoplasmic
tr|P90762|P90762_CAEEL	P90762	rmd-2	Regulator of Microtubule Dynamics	1.30412	0.00761371	Unclassified	RMDN1	Cytoplasmic
tr|G5EE67|G5EE67_CAEEL	G5EE67	skr-3	SKp1 Related (ubiquitin ligase complex component)	1.32634	0.00208194	Unclassified	SKP1	Cytoplasmic
tr|G5EBT3|G5EBT3_CAEEL	G5EBT3	srp-7	SeRPin	1.83834	9.9735e-11	Unclassified	SERPINB4	Cytoplasmic
sp|Q9XVJ2|GNPI_CAEEL	Q9XVJ2	T03F6.3	Probable glucosamine-6-phosphate isomerase	1.67543	0.00269623	Unclassified	GNPDA1	Cytoplasmic
tr|Q22137|Q22137_CAEEL	Q22137	T04A8.7	Protein T04A8.7, isoform a	1.26863	0.00517474	Unclassified	GBE1	Cytoplasmic
sp|Q9NAN1|SAE2_CAEEL	Q9NAN1	uba-2	UBA (human ubiquitin) related	1.56518	0.042939	Unclassified	UBA2	Cytoplasmic
tr|Q9N590|Q9N590_CAEEL	Q9N590	Y110A7A.6	Protein Y110A7A.6, isoform a	1.3545	0.0026811	Unclassified	PFKFB2	Cytoplasmic
tr|G5EF86|G5EF86_CAEEL	G5EF86	Y48G10A.1	Protein Y48G10A.1	1.34679	5.82628e-05	Unclassified	ESD	Cytoplasmic
tr|G5EES9|G5EES9_CAEEL	G5EES9	Y54E10A.3	Protein Y54E10A.3	1.29584	0.00689258	Unclassified	TXNL1	Cytoplasmic
sp|O02485|YDJ1_CAEEL	O02485	ZK1073.1	Uncharacterized protein ZK1073.1	1.40985	0.000116968	Unclassified	NDRG1	Cytoplasmic
sp|P34650|MPI_CAEEL	P34650	ZK632.4	Probable mannose-6-phosphate isomerase	1.50779	7.57312e-06	Unclassified	MPI	Cytoplasmic
tr|D0VWL8|D0VWL8_CAEEL	D0VWL8	fln-2	FiLamiN (actin binding protein) homolog	1.43792	0.00170171	Unclassified	FLNA	Cytoskeleton
tr|G4S034|G4S034_CAEEL	G4S034	spc-1	SPeCtrin	1.22886	3.19274e-08	Unclassified	SPTAN1	Cytoskeleton
tr|Q21408|Q21408_CAEEL	Q21408	spc-1	SPeCtrin	1.25281	2.62884e-07	Unclassified	SPTAN1	Cytoskeleton
tr|D9PTN8|D9PTN8_CAEEL	D9PTN8	Y43F8B.1	Protein Y43F8B.1, isoform e	1.397	0.000235981	Unclassified	NEFH	Cytoskeleton
tr|Q7JLY3|Q7JLY3_CAEEL	Q7JLY3	dur-1	Dauer Up-Regulated	2.25673	2.23095e-06	Unclassified	RRBP1	Endoplasmic reticulum
tr|G5EBJ8|G5EBJ8_CAEEL	G5EBJ8	Y59E9AR.1	Major sperm protein	4.15783	0.0010219	Unclassified	VAPA	Endoplasmic reticulum
sp|Q11101|YL15_CAEEL	Q11101	C02F12.5	Uncharacterized homeobox protein C02F12.5	4.50301	0.00394195	Unclassified	WFDC8	Extracellular
tr|Q18157|Q18157_CAEEL	Q18157	C25E10.8	Protein C25E10.8	4.88887	0.0319137	Unclassified	MUC5AC	Extracellular
tr|Q5FC40|Q5FC40_CAEEL	Q5FC40	D1086.10	Protein D1086.10, isoform a OS	7.9453	0.000382697	Unclassified	MUC2	Extracellular
tr|G4SF79|G4SF79_CAEEL	G4SF79	F25E2.2	Protein F25E2.2, isoform a	2.59628	0.0183958	Unclassified	MUC2	Extracellular
sp|O17271|HEH1_CAEEL	O17271	heh-1	HE1 homologue	2.22631	0.0122914	Unclassified	NPC2	Extracellular
tr|Q4R127|Q4R127_CAEEL	Q4R127	K11D12.13	Protein K11D12.13	5.91454	0.000500848	Unclassified	WFDC8	Extracellular
tr|Q9U228|Q9U228_CAEEL	Q9U228	mif-1	MIF (Macrophage migration Inhibitory Factor) related	1.56984	0.0439557	Unclassified	MIF	Extracellular
tr|O17373|O17373_CAEEL	O17373	pho-14	intestinal acid PHOsphatase	1.97434	0.00174168	Unclassified	ACPP	Extracellular
tr|G5EFH4|G5EFH4_CAEEL	G5EFH4	srp-6	SeRPin	1.98992	7.47011e-05	Unclassified	SERPINI2	Extracellular
tr|Q69ZI6|Q69ZI6_CAEEL	Q69ZI6	T12D8.10	Protein T12D8.10	1.56005	0.0167342	Unclassified	BOLA1	Extracellular
tr|G5EFK5|G5EFK5_CAEEL	G5EFK5	ufd-3	Ubiquitin Fusion Degradation (yeast UFD homolog)	1.64707	8.14889e-06	Unclassified	PLAA	Extracellular
tr|G5EDP0|G5EDP0_CAEEL	G5EDP0	Y32F6A.5	Protein Y32F6A.5, isoform a	2.67433	0.0353163	Unclassified	SCPEP1	Extracellular
tr|Q9XWU3|Q9XWU3_CAEEL	Q9XWU3	Y41C4A.11	Protein Y41C4A.11	3.08348	0.0488655	Unclassified	COPB2	Golgi apparatus
sp|O44665|NLP28_CAEEL	O44665	nlp-28	Neuropeptide-Like Protein	1.76342	0.0418898	Unclassified	KRTAP19-8	Intermediate filament
sp|P52717|YUW5_CAEEL	P52717	F41C3.5	Uncharacterized serine carboxypeptidase	1.20915	0.000793628	Unclassified	CTSA	Lysosomal
tr|G5EBF4|G5EBF4_CAEEL	G5EBF4	T28H10.3	Protein T28H10.3	2.68601	0.0496072	Unclassified	LGMN	Lysosomal
tr|Q17543|Q17543_CAEEL	Q17543	C01B10.3	Protein C01B10.3	1.48483	0.0141804	Unclassified	INPP5A	Membrane
sp|Q94417|CLC91_CAEEL	Q94417	clec-91	C-type LECtin	2.92746	0.0437175	Unclassified	CLEC4A	Membrane
tr|Q9XW41|Q9XW41_CAEEL	Q9XW41	snx-3	Sorting NeXin	1.39977	0.0116178	Unclassified	SNX12	Membrane
tr|Q21053|Q21053_CAEEL	Q21053	vps-35	related to yeast Vacuolar Protein Sorting factor	1.39515	0.00206057	Unclassified	VPS35	Membrane
tr|Q09486|Q09486_CAEEL	Q09486	bdh-1	Protein C30G12.2	2.52772	0.0254803	Unclassified	BDH1	Mitochondrial
sp|P52015|CYP7_CAEEL	P52015	cyn-7	CYclophyliN	1.64926	0.000247919	Unclassified	PPIF	Mitochondrial
tr|Q09567|Q09567_CAEEL	Q09567	F48E8.3	Protein F48E8.3	1.36986	0.0091255	Unclassified	SDHA	Mitochondrial
tr|Q9XTW9|Q9XTW9_CAEEL	Q9XTW9	mpst-3	MercaptoPyruvate SulfurTransferase homolog	1.43466	0.000462099	Unclassified	TST	Mitochondrial
tr|O17622|O17622_CAEEL	O17622	C29F7.3	Protein C29F7.3	1.25202	0.045249	Unclassified	CMPK1	Nuclear
tr|Q19972|Q19972_CAEEL	Q19972	cec-4	C.Elegans Chromodomain protein	1.60914	0.0296983	Unclassified	CBX1	Nuclear
tr|Q9BKS1|Q9BKS1_CAEEL	Q9BKS1	elc-1	ELongin C	1.34785	0.00144945	Unclassified	TCEB1	Nuclear
tr|Q21484|Q21484_CAEEL	Q21484	hat-1	Histone AcetylTransferase	2.34831	0.0317695	Unclassified	HAT1	Nuclear
tr|G5EDQ2|G5EDQ2_CAEEL	G5EDQ2	hmg-12	High mobility group protein I beta	1.2733	0.0182106	Unclassified	HMGA2	Nuclear
sp|Q19289|IFB1_CAEEL	Q19289	ifb-1	Intermediate Filament, B	1.30524	1.67077e-09	Unclassified	LMNA	Nuclear
tr|Q23543|Q23543_CAEEL	Q23543	lsm-7	LSM Sm-like protein	1.3875	0.00991188	Unclassified	LSM7	Nuclear
tr|Q95XD4|Q95XD4_CAEEL	Q95XD4	lsm-8	LSM Sm-like protein	1.4596	0.0351469	Unclassified	NAA38	Nuclear
tr|Q5WRT8|Q5WRT8_CAEEL	Q5WRT8	npp-21	Nuclear Pore complex Protein	1.27227	6.1088e-05	Unclassified	TPR	Nuclear
sp|Q22307|DHX9_CAEEL	Q22307	rha-1	RNA HelicAse	1.54272	0.0130291	Unclassified	DHX9	Nuclear
sp|P45969|YNZ9_CAEEL	P45969	sds-22	SDS22 (conserved phosphatase regulator) homolog	1.22911	0.0254372	Unclassified	PPP1R7	Nuclear
tr|H8ESF3|H8ESF3_CAEEL	H8ESF3	swsn-1	SWI/SNF nucleosome remodeling complex component	1.83128	1.83013e-06	Unclassified	SMARCC1	Nuclear
tr|Q9BL39|Q9BL39_CAEEL	Q9BL39	swsn-3	SWI/SNF nucleosome remodeling complex component	1.75138	0.0188163	Unclassified	SMARCE1	Nuclear
tr|G5EEQ8|G5EEQ8_CAEEL	G5EEQ8	T08A11.2	Protein T08A11.2	1.38124	0.0280655	Unclassified	SF3B1	Nuclear
tr|Q6A589|Q6A589_CAEEL	Q6A589	ubxn-3	UBX-containing protein in Nematodes	1.41383	0.000758915	Unclassified	FAF1	Nuclear
tr|Q9GRY9|Q9GRY9_CAEEL	Q9GRY9	Y59A8B.10	Protein Y59A8B.10, isoform a	1.74813	0.00367334	Unclassified	NOVA1	Nuclear
tr|O45060|O45060_CAEEL	O45060	C35B1.5	Orthologous to human isoform 1 of nucleoredoxin-like protein 2	1.31408	0.0129626	Unclassified	NXNL2	Unclassified
tr|Q9TYY0|Q9TYY0_CAEEL	Q9TYY0	M57.2	Protein M57.2	1.42486	0.000433991	Unclassified	RABGGTA	Unclassified
tr|Q21763|Q21763_CAEEL	Q21763	R05H5.3	Protein R05H5.3	3.00741	0.0023518	Unclassified	NXNL2	Unclassified
tr|Q9XW20|Q9XW20_CAEEL	Q9XW20	Y18D10A.11	Protein Y18D10A.11	1.97623	0.030064	Unclassified	CCDC18	Unclassified
tr|O44895|O44895_CAEEL	O44895	ZK484.3	Protein ZK484.3	1.79357	0.000868679	Unclassified	PRG4	Unclassified
tr|G5EFJ3|G5EFJ3_CAEEL	G5EFJ3	C08E8.4	Protein C08E8.4	2.8401	0.0193949	Unclassified
tr|Q7YTR9|Q7YTR9_CAEEL	Q7YTR9	C27B7.9	Protein C27B7.9	3.93779	0.0138073	Unclassified
tr|Q9U3M0|Q9U3M0_CAEEL	Q9U3M0	C46C2.5	Protein C46C2.5	3.24668	0.00748685	Unclassified
tr|O44727|O44727_CAEEL	O44727	cpn-4	CalPoNin	1.31841	0.0120457	Unclassified
tr|O17726|O17726_CAEEL	O17726	D1086.1	Protein D1086.1	3.72103	0.0234937	Unclassified
tr|O17725|O17725_CAEEL	O17725	D1086.3	Protein D1086.3	1.841	0.014116	Unclassified
tr|Q8MXD9|Q8MXD9_CAEEL	Q8MXD9	E02D9.1	Protein E02D9.1, isoform b	1.21944	0.0228678	Unclassified
tr|Q19064|Q19064_CAEEL	Q19064	E04F6.9	Protein E04F6.9	9.35815	5.32985e-07	Unclassified
tr|Q20287|Q20287_CAEEL	Q20287	F41G3.6	Protein F41G3.6	3.21102	0.0233767	Unclassified
tr|Q9N5T2|Q9N5T2_CAEEL	Q9N5T2	F45D11.14	Protein F45D11.14	1.78901	0.00142562	Unclassified
sp|P34382|FAR1_CAEEL	P34382	far-1	Fatty Acid/Retinol binding protein	1.99914	5.17083e-06	Unclassified
tr|O17902|O17902_CAEEL	O17902	H01G02.1	Protein H01G02.1, isoform a	12.0283	0.0337055	Unclassified
tr|A7LPD6|A7LPD6_CAEEL	A7LPD6	igcm-3	ImmunoGlobulin-like Cell adhesion Molecule	3.39727	0.0427993	Unclassified
tr|O62415|O62415_CAEEL	O62415	lys-1	LYSozyme	1.25079	0.00908266	Unclassified
tr|Q9N4D8|Q9N4D8_CAEEL	Q9N4D8	nlp-40	Neuropeptide-Like Protein	1.68557	0.000707502	Unclassified
sp|Q20025|PROF2_CAEEL	Q20025	pfn-2	ProFiliN	1.38247	0.00212144	Unclassified
tr|Q21888|Q21888_CAEEL	Q21888	R102.2	Protein R102.2	1.33678	0.0318939	Unclassified
tr|Q2XN18|Q2XN18_CAEEL	Q2XN18	spp-14	SaPosin-like Protein family	1.78298	0.000914253	Unclassified
tr|O45783|O45783_CAEEL	O45783	T12D8.5	Protein T12D8.5	1.52236	0.0134286	Unclassified
tr|O76836|O76836_CAEEL	O76836	T19D12.4	Protein T19D12.4, isoform a	3.7852	3.03691e-05	Unclassified
tr|Q2V4T0|Q2V4T0_CAEEL	Q2V4T0	T19D12.4	Protein T19D12.4, isoform b	3.61774	5.56602e-05	Unclassified
tr|Q22508|Q22508_CAEEL	Q22508	tag-18	Protein TAG-18	1.37442	0.0191563	Unclassified
tr|Q9GRZ9|Q9GRZ9_CAEEL	Q9GRZ9	tcc-1	Transmembrane and Coiled- Coil protein	1.28671	3.72738e-07	Unclassified
tr|Q45EK1|Q45EK1_CAEEL	Q45EK1	ttr-36	TransThyretin-Related family domain	3.11535	0.0215346	Unclassified
tr|O62390|O62390_CAEEL	O62390	W01F3.2	Protein W01F3.2	3.93108	0.0129125	Unclassified
tr|Q2HQL2|Q2HQL2_CAEEL	Q2HQL2	Y105C5A.8	Protein Y105C5A.8, isoform a	2.87573	0.0326447	Unclassified
tr|Q9U315|Q9U315_CAEEL	Q9U315	Y105C5B.5	Protein Y105C5B.5	2.18483	0.00227612	Unclassified
sp|O45944|U375F_CAEEL	O45944	Y45F10C.4	Protein Y45F10C.4	3.12647	0.000544115	Unclassified
tr|G5EDV7|G5EDV7_CAEEL	G5EDV7	Y53H1B.2	Protein Y53H1B.2	2.93007	0.00328358	Unclassified
tr|O18224|O18224_CAEEL	O18224	Y57G11B.5	Protein Y57G11B.5	4.96105	9.57834e-06	Unclassified
tr|Q95XH0|Q95XH0_CAEEL	Q95XH0	Y69A2AR.28	Protein Y69A2AR.28	2.5228	0.000187797	Unclassified
sp|Q9BPN8|Y92H3_CAEEL	Q9BPN8	Y92H12BR.3	Uncharacterized protein Y92H12BR.3	1.45083	0.00770959	Unclassified
sp|Q23307|YHB8_CAEEL	Q23307	ZC412.3	Uncharacterized protein ZC412.3	1.80519	0.0300758	Unclassified
tr|Q965Z4|Q965Z4_CAEEL	Q965Z4	ZK105.1	Protein ZK105.1	8.10512	4.50661e-06	Unclassified
tr|G5EE42|G5EE42_CAEEL	G5EE42	ZK1098.11	Protein ZK1098.11	1.55828	0.0121014	Unclassified
tr|Q23642|Q23642_CAEEL	Q23642	ZK856.7	Protein ZK856.7	3.28423	0.0243736	Unclassified
tr|Q23683|Q23683_CAEEL	Q23683	ZK970.7	Protein ZK970.7	2.87838	0.000712848	Unclassified

## Sheet: 3e D10HS vs YAHS -HS down
Online Resource 3e: Spreadsheet of proteins showing decreased abundance in D10 animals when compared with young adults; proteins decreased in D10 heat shocked animals were compared with YA heat shocked animals, excluding proteins showing changed abundance due to heat shock. Proteins overlapping with D5 vs YA down are highlighted in gray.
Accession	Uniprot	Gene	Protein	Geomean of D10HS vs YAHS fold change	Stouffers Pval	Worm gene ontology (Cellular component)	Human homolog	Human gene ontology (Cellular component)
sp|Q23500|ACOC_CAEEL	Q23500	aco-1	ACOnitase	0.564726	0	Cytoplasmic
tr|Q9TYW0|Q9TYW0_CAEEL	Q9TYW0	clu-1	yeast CLU (mitochondrial clustering) related	0.442874	6.66134e-16	Cytoplasmic
sp|Q18066|DIM_CAEEL	Q18066	dim-1	DIsorganized Muscle	0.5316	0	Cytoplasmic
sp|P29691|EF2_CAEEL	P29691	eef-2	Eukaryotic translation Elongation Factor	0.737754	0	Cytoplasmic
sp|Q19264|DEOC_CAEEL	Q19264	F09E5.3	Orthologous to human putative deoxyribo-phosphate aldolase	0.59443	1.19033e-07	Cytoplasmic
sp|Q19713|SYFB_CAEEL	Q19713	fars-3	Phenylalanyl Amino-acyl tRNA Synthetase	0.776838	8.96851e-11	Cytoplasmic
tr|Q22968|Q22968_CAEEL	Q22968	gcst-1	Glycine Cleavage System T- protein	0.567408	1.64665e-08	Cytoplasmic
sp|P17330|G3P3_CAEEL	P17330	gpd-3	GPD (Glyceraldehyde 3- Phosphate Dehydrogenase)	0.754544	0.00012272	Cytoplasmic
tr|Q21032|Q21032_CAEEL	Q21032	idh-1	Isocitrate DeHydrogenase	0.533209	0	Cytoplasmic
sp|Q20751|IF5A2_CAEEL	Q20751	iff-2	Initiation Factor Five (eIF-5A) homolog	0.437627	3.37441e-05	Cytoplasmic
tr|D5MCN2|D5MCN2_CAEEL	D5MCN2	larp-1	LARP (RNA binding La related protein) homolog	0.624667	8.23286e-08	Cytoplasmic
sp|Q21215|GBLP_CAEEL	Q21215	rack-1	RACK1 (mammalian Receptor of Activated C Kinase) homolog	0.697726	3.81791e-09	Cytoplasmic
tr|G5EDZ2|G5EDZ2_CAEEL	G5EDZ2	umps-1	Uridine MonoPhosphate Synthetase	0.637154	1.24848e-05	Cytoplasmic
tr|Q965Q1|Q965Q1_CAEEL	Q965Q1	Y22D7AL.10	Orthologous to human 10kDa heat shock protein, mitochondrial	0.570008	9.36246e-07	Cytoplasmic
tr|Q966C7|Q966C7_CAEEL	Q966C7	Y24D9A.8	Orthologous to human transaldolase	0.790286	2.06954e-09	Cytoplasmic
tr|O45815|O45815_CAEEL	O45815	act-5	ACTin	0.705658	0.000500247	Cytoskeleton
tr|G5EDD4|G5EDD4_CAEEL	G5EDD4	tba-4	TuBulin, Alpha	0.345849	0.0219977	Cytoskeleton
sp|P34329|PDIA4_CAEEL	P34329	C14B9.2	Orthologous to human protein disulfide-isomerase A4	0.725217	0.00153559	Endoplasmic reticulum
sp|P27798|CALR_CAEEL	P27798	crt-1	CalReTiculin	0.64234	1.71026e-05	Endoplasmic reticulum
sp|Q10576|P4HA1_CAEEL	Q10576	dpy-18	DumPY: shorter than wild- type	0.407478	2.23901e-11	Endoplasmic reticulum
tr|C1P622|C1P622_CAEEL	C1P622	let-767	LEThal	0.553644	0.00232796	Endoplasmic reticulum
sp|P91917|TG210_CAEEL	P91917	ola-1	OLA (Obg-Like ATPase) homolog	0.721281	8.01317e-11	Endoplasmic reticulum
sp|Q17770|PDI2_CAEEL	Q17770	pdi-2	Protein Disulfide Isomerase	0.4473	0	Endoplasmic reticulum
sp|Q20065|P4HA2_CAEEL	Q20065	phy-2	Proline HYdroxylase	0.546706	0.000299577	Endoplasmic reticulum
tr|Q9XU13|Q9XU13_CAEEL	Q9XU13	sca-1	SERCA (Sarco-Endoplasmic Reticulum Calcium ATPase)	0.487439	0	Endoplasmic reticulum
sp|Q11067|PDIA6_CAEEL	Q11067	tag-320	Orthologous to human isoform 1 of protein disulfide-isomerase A6	0.811057	3.96528e-05	Endoplasmic reticulum
tr|Q9U238|Q9U238_CAEEL	Q9U238	trap-4	TRanslocon-Associated Protein	0.501308	0.00198368	Endoplasmic reticulum
sp|Q9BL07|PLBL3_CAEEL	Q9BL07	Y54F10AM.8	Orthologous to human putative phospholipase B-like 2	0.416119	0.0338137	Extracellular
sp|Q19286|IFB2_CAEEL	Q19286	ifb-2	Intermediate Filament, B	0.441541	0	Intermediate filament
tr|Q9BKQ9|Q9BKQ9_CAEEL	Q9BKQ9	Y67D2.3	Orthologous to human CDGSH iron-sulfur domain-containing protein 3, mitochondrial	0.607982	0.00211214	Intracellular
tr|Q6IMP3|Q6IMP3_CAEEL	Q6IMP3	anc-1	abnormal nuclear ANChorage	0.821282	1.16551e-12	Membrane
tr|Q86NE1|Q86NE1_CAEEL	Q86NE1	asp-2	ASpartyl Protease	0.504563	0.026181	Membrane
tr|P90735|P90735_CAEEL	P90735	eat-6	EATing: abnormal pharyngeal pumping	0.538079	0	Membrane
sp|O62146|PLBL2_CAEEL	O62146	F09B12.3	Orthologous to human putative phospholipase B-like 2	0.369706	3.72065e-06	Membrane
tr|Q9TZD9|Q9TZD9_CAEEL	Q9TZD9	haf-4	HAlF transporter (PGP related)	0.369822	2.88738e-05	Membrane
tr|O44897|O44897_CAEEL	O44897	haf-9	HAlF transporter (PGP related)	0.394502	0.00184088	Membrane
sp|Q93235|AT1B1_CAEEL	Q93235	nkb-1	Na+/K+ ATPase, Beta subunit	0.71883	9.25381e-06	Membrane
sp|Q9XUY5|AT1B3_CAEEL	Q9XUY5	nkb-3	Na+/K+ ATPase, Beta subunit	0.539838	1.31962e-05	Membrane
tr|H2KZG6|H2KZG6_CAEEL	H2KZG6	acdh-1	Acyl CoA DeHydrogenase	0.149286	1.35798e-06	Mitochondrial
tr|Q20780|Q20780_CAEEL	Q20780	alh-1	ALdehyde deHydrogenase	0.657262	6.32372e-08	Mitochondrial
tr|Q9BI69|Q9BI69_CAEEL	Q9BI69	alh-13	ALdehyde deHydrogenase	0.472682	4.24899e-06	Mitochondrial
tr|G5EC31|G5EC31_CAEEL	G5EC31	alh-6	ALdehyde deHydrogenase	0.718126	0.000245774	Mitochondrial
sp|P52713|MMSA_CAEEL	P52713	alh-8	ALdehyde deHydrogenase	0.530932	1.11022e-16	Mitochondrial
tr|O45865|O45865_CAEEL	O45865	ant-1.1	Adenine Nucleotide Translocator	0.496225	8.75966e-14	Mitochondrial
tr|Q19126|Q19126_CAEEL	Q19126	asb-2	ATP Synthase B homolog	0.346153	2.04771e-06	Mitochondrial
sp|Q18803|ATPL2_CAEEL	Q18803	asg-2	ATP Synthase G homolog	0.437361	0.000247797	Mitochondrial
tr|Q20748|Q20748_CAEEL	Q20748	atad-3	ATAD (ATPase with AAA Domain) homolog	0.770659	0.00905824	Mitochondrial
sp|P46561|ATPB_CAEEL	P46561	atp-2	ATP synthase subunit	0.624071	0	Mitochondrial
tr|Q7JNG1|Q7JNG1_CAEEL	Q7JNG1	atp-3	ATP synthase subunit	0.558677	9.62161e-11	Mitochondrial
tr|O16517|O16517_CAEEL	O16517	atp-4	ATP synthase subunit	0.575202	0.00778719	Mitochondrial
sp|Q9XTI0|3HIDH_CAEEL	Q9XTI0	B0250.5	Orthologous to human 3-hydroxyisobutyrate dehydrogenase, mitochondrial	0.608396	1.67685e-09	Mitochondrial
sp|P41938|HCDH2_CAEEL	P41938	B0272.3	Orthologous to human isoform 1 of hydroxyacyl-coenzyme A dehydrogenase, mitochondrial	0.767573	1.65978e-05	Mitochondrial
sp|P54688|BCAT_CAEEL	P54688	bcat-1	Branched Chain AminoTransferase	0.390008	2.45325e-06	Mitochondrial
sp|Q09450|SCOT_CAEEL	Q09450	C05C10.3	Orthologous to human succinyl-CoA:3-ketoacid-coenzyme A transferase, mitochondrial OS=Caenorhabditis elegans GN=C05C10.3 PE=2 SV=1	0.444763	1.03493e-11	Mitochondrial
sp|Q18421|GRPE_CAEEL	Q18421	C34C12.8	Orthologous to human GrpE protein homolog 1, mitochondrial	0.572513	0.0453135	Mitochondrial
sp|P55954|COX5A_CAEEL	P55954	cco-2	Cytochrome C Oxidase	0.691504	0.00113179	Mitochondrial
sp|P90789|NDUB7_CAEEL	P90789	D2030.4	Orthologous to human NADH dehydrogenase [ubiquinone] 1 beta subcomplex subunit 7 OS=Caenorhabditis elegans GN=D2030.4 PE=2 SV=1	0.655862	0.00399026	Mitochondrial
sp|Q19749|ODP2_CAEEL	Q19749	dlat-1	DihydroLipoyllysine- residue AcetylTransferase	0.601723	0.000130976	Mitochondrial
tr|O45148|O45148_CAEEL	O45148	dlst-1	DihydroLipoamide S- SuccinylTransferase	0.63379	5.37282e-10	Mitochondrial
sp|P34559|ECHM_CAEEL	P34559	ech-6	Enoyl-CoA Hydratase	0.388156	3.75975e-10	Mitochondrial
sp|P40614|MPCP_CAEEL	P40614	F01G4.6	Orthologous to human isoform B of phosphate carrier protein, mitochondrial	0.697974	1.00006e-09	Mitochondrial
tr|Q8MNT7|Q8MNT7_CAEEL	Q8MNT7	F09F7.4	Orthologous to human isoform 1 of 3-hydroxyisobutyryl-CoA hydrolase, mitochondrial	0.616331	1.16093e-09	Mitochondrial
tr|Q9TXI4|Q9TXI4_CAEEL	Q9TXI4	F23C8.5	Orthologous to human isoform 1 of electron transfer flavoprotein subunit beta	0.61128	1.01591e-10	Mitochondrial
sp|Q93615|ETFA_CAEEL	Q93615	F27D4.1	Orthologous to human electron transfer flavoprotein subunit alpha, mitochondrial	0.680405	2.45359e-14	Mitochondrial
sp|Q20719|NDUV2_CAEEL	Q20719	F53F4.10	Orthologous to human NADH-ubiquinone oxidoreductase flavoprotein 2	0.623128	0.00546995	Mitochondrial
sp|Q09544|ATPD_CAEEL	Q09544	F58F12.1	Orthologous to human ATP synthase subunit delta, mitochondrial	0.510556	0.000112757	Mitochondrial
sp|O17214|FUMH_CAEEL	O17214	fum-1	FUMarase	0.726433	2.75685e-09	Mitochondrial
sp|Q9XV52|EFGM_CAEEL	Q9XV52	gfm-1	GFM (mitochondrial elongation factor G) homolog	0.512062	0.000121176	Mitochondrial
sp|Q21217|GABT_CAEEL	Q21217	gta-1	GABA TransAminase family	0.801598	1.09287e-05	Mitochondrial
sp|Q9XXK1|ATPA_CAEEL	Q9XXK1	H28O16.1	ATP synthase subunit alpha, mitochondrial OS=Caenorhabditis elegans GN=H28O16.1 PE=1 SV=1	0.613187	0	Mitochondrial
sp|P11141|HSP7F_CAEEL	P11141	hsp-6	Heat Shock Protein	0.504849	0	Mitochondrial
sp|P50140|CH60_CAEEL	P50140	hsp-60	Heat Shock Protein	0.492874	0	Mitochondrial
sp|Q18885|BTF3_CAEEL	Q18885	icd-1	Inhibitor of Cell Death	0.732335	0.00178891	Mitochondrial
sp|Q10663|GCP_CAEEL	Q10663	icl-1	IsoCitrate Lyase homolog	0.554031	0	Mitochondrial
sp|Q93714|IDH3A_CAEEL	Q93714	idha-1	Isocitrate DeHydrogenase Alpha	0.810486	9.36666e-06	Mitochondrial
tr|Q95YD8|Q95YD8_CAEEL	Q95YD8	idhg-2	Isocitrate DeHydrogenase Gamma	0.586676	0.0167236	Mitochondrial
tr|Q22505|Q22505_CAEEL	Q22505	immt-1	Inner Membrane of MiTochondria protein homolog	0.665716	1.04192e-05	Mitochondrial
tr|O44512|O44512_CAEEL	O44512	isp-1	Iron-Sulfur Protein	0.658008	0.000377855	Mitochondrial
tr|Q22100|Q22100_CAEEL	Q22100	kat-1	3-Ketoacyl-coA Thiolase	0.510242	3.04131e-09	Mitochondrial
sp|Q22111|MMAA1_CAEEL	Q22111	mmaa-1	MethylMalonic Aciduria type A protein	0.673311	0.00300572	Mitochondrial
tr|Q17880|Q17880_CAEEL	Q17880	nuo-1	NADH Ubiquinone Oxidoreductase	0.672767	0.000224532	Mitochondrial
tr|O01602|O01602_CAEEL	O01602	nuo-2	NADH Ubiquinone Oxidoreductase	0.647546	4.80127e-07	Mitochondrial
tr|Q21233|Q21233_CAEEL	Q21233	nuo-4	NADH Ubiquinone Oxidoreductase	0.618056	3.18012e-09	Mitochondrial
tr|Q9N4Y8|Q9N4Y8_CAEEL	Q9N4Y8	nuo-5	NADH Ubiquinone Oxidoreductase	0.680656	1.95419e-09	Mitochondrial
sp|O61199|ODO1_CAEEL	O61199	ogdh-1	OxoGlutarate DeHydrogenase	0.601738	0	Mitochondrial
tr|O02286|O02286_CAEEL	O02286	pck-2	Phosphoenolypyruvate CarboxyKinase	0.790775	1.72151e-10	Mitochondrial
tr|Q8I111|Q8I111_CAEEL	Q8I111	pdha-1	Pyruvate DeHydrogenase Alpha subunit	0.74195	2.15602e-05	Mitochondrial
sp|O44451|ODPB_CAEEL	O44451	pdhb-1	Pyruvate DeHydrogenase Beta	0.720714	1.15055e-06	Mitochondrial
sp|Q9BKU4|PHB1_CAEEL	Q9BKU4	phb-1	mitochondrial ProHiBitin complex	0.541342	2.12329e-09	Mitochondrial
sp|P50093|PHB2_CAEEL	P50093	phb-2	mitochondrial ProHiBitin complex	0.592265	1.10888e-08	Mitochondrial
tr|Q21732|Q21732_CAEEL	Q21732	R04F11.2	Protein R04F11.2 OS=Caenorhabditis elegans GN=R04F11.2 PE=2 SV=1	0.668617	0.00301363	Mitochondrial
sp|Q22021|ATPK_CAEEL	Q22021	R53.4	Orthologous to human isoform 2 of ATP synthase subunit f, mitochondrial	0.5701	2.12732e-06	Mitochondrial
sp|Q09508|DHSA_CAEEL	Q09508	sdha-1	Succinate DeHydrogenase complex subunit A	0.70757	4.23772e-07	Mitochondrial
sp|P53588|SUCB1_CAEEL	P53588	suca-1	SUCcinyl-CoA ligase, ATP- specific, beta subunit	0.690795	2.64208e-11	Mitochondrial
sp|P53596|SUCA_CAEEL	P53596	sucl-1	SUCcinyl-CoA Ligase, alpha subunit	0.708411	0.00366296	Mitochondrial
sp|O02161|TIM44_CAEEL	O02161	T09B4.9	Orthologous to human mitochondrial import inner membrane translocase subunit TIM44	0.683077	0.000389807	Mitochondrial
tr|Q93619|Q93619_CAEEL	Q93619	tag-173	Orthologous to human 2-oxoisovalerate dehydrogenase subunit beta, mitochondrial	0.701815	0.000303435	Mitochondrial
sp|Q20779|COX6A_CAEEL	Q20779	tag-174	Orthologous to human cytochrome c oxidase subunit 6A1	0.763695	0.0411938	Mitochondrial
sp|Q20819|EFTS_CAEEL	Q20819	tsfm-1	TS elongation Factor (EF- Ts), Mitochondrial	0.602889	0.0470621	Mitochondrial
sp|P98080|UCR1_CAEEL	P98080	ucr-1	Ubiquinol-Cytochrome c oxidoReductase complex	0.547389	0	Mitochondrial
tr|G5EDD1|G5EDD1_CAEEL	G5EDD1	ucr-2.1	Ubiquinol-Cytochrome c oxidoReductase complex	0.471997	1.31678e-09	Mitochondrial
tr|Q22370|Q22370_CAEEL	Q22370	ucr-2.2	Ubiquinol-Cytochrome c oxidoReductase complex	0.46872	2.22646e-08	Mitochondrial
sp|Q21752|VDAC_CAEEL	Q21752	vdac-1	VDAC (Voltage Dependent Anion Channel) homolog	0.689201	4.86278e-14	Mitochondrial
tr|O45011|O45011_CAEEL	O45011	W10C8.5	Orthologous to human isoform 1 of creatine kinase U-type, mitochondrial	0.656306	5.44009e-15	Mitochondrial
sp|Q9U2M4|HOT_CAEEL	Q9U2M4	Y38F1A.6	Orthologous to human isoform 1 of hydroxyacid-oxoacid transhydrogenase, mitochondrial	0.448951	1.94289e-14	Mitochondrial
tr|Q9N3H3|Q9N3H3_CAEEL	Q9N3H3	Y53G8AL.2	Orthologous to human NADH dehydrogenase [ubiquinone] 1 alpha subcomplex subunit 9	0.761999	0.00065487	Mitochondrial
tr|Q9XWG2|Q9XWG2_CAEEL	Q9XWG2	Y63D3A.7	Orthologous to human NADH dehydrogenase [ubiquinone] 1 alpha subcomplex subunit 2	0.64901	0.00294055	Mitochondrial
tr|Q95PZ1|Q95PZ1_CAEEL	Q95PZ1	Y67H2A.5	Protein Y67H2A.5 OS=Caenorhabditis elegans GN=Y67H2A.5 PE=2 SV=1	0.573783	0.000220191	Mitochondrial
tr|Q95XJ0|Q95XJ0_CAEEL	Q95XJ0	Y69A2AR.18	Orthologous to human isoform liver of ATP synthase subunit gamma, mitochondrial	0.643572	1.21791e-12	Mitochondrial
tr|Q23571|Q23571_CAEEL	Q23571	ZK669.4	Orthologous to human lipoamide acyltransferase component of branched-chain alpha-keto acid dehydrogenase complex, mitochondrial	0.573924	0.000162184	Mitochondrial
tr|Q93244|Q93244_CAEEL	Q93244	cysl-1	CYsteine Synthase Like	0.618504	3.48946e-05	Myosin
sp|Q27249|TPM3_CAEEL	Q27249	lev-11	LEVamisole resistant	0.543153	3.69045e-06	Myosin
tr|B6EU49|B6EU49_CAEEL	B6EU49	mlc-3	Myosin Light Chain	0.491178	4.08695e-09	Myosin
sp|P02567|MYO1_CAEEL	P02567	myo-1	MYOsin heavy chain structural genes	0.509132	0	Myosin
sp|P12845|MYO2_CAEEL	P12845	myo-2	MYOsin heavy chain structural genes	0.493891	0	Myosin
sp|P12844|MYO3_CAEEL	P12844	myo-3	MYOsin heavy chain structural genes	0.597097	0	Myosin
sp|P10567|MYSP_CAEEL	P10567	unc-15	UNCoordinated	0.614268	0	Myosin
sp|P02566|MYO4_CAEEL	P02566	unc-54	UNCoordinated	0.485904	0	Myosin
sp|Q22053|FBRL_CAEEL	Q22053	fib-1	FIBrillarin family	0.524016	9.17757e-11	Nuclear
sp|O17919|DKC1_CAEEL	O17919	K01G5.5	Orthologous to human dyskerin	0.445701	5.02165e-06	Nuclear
sp|O01814|FABP5_CAEEL	O01814	lbp-5	Lipid Binding Protein	0.695142	0.000836352	Nuclear
sp|Q21568|NH2L1_CAEEL	Q21568	M28.5	Orthologous to human NHP2-like protein 1	0.586246	0.000545723	Nuclear
sp|Q9XVR8|NOP10_CAEEL	Q9XVR8	nola-3	NucleOLus Associated protein homolog	0.431888	0.000420666	Nuclear
sp|Q21166|SUR5_CAEEL	Q21166	sur-5	SUppressor of activated let-60 Ras	0.367659	0.000508593	Nuclear
tr|Q19328|Q19328_CAEEL	Q19328	tsn-1	Tudor Staphylococcal Nuclease homolog	0.608299	0	Nuclear
tr|Q9U302|Q9U302_CAEEL	Q9U302	pab-1	PolyA Binding protein	0.573442	1.16573e-14	P granule
sp|O01504|RLA2_CAEEL	O01504	C37A2.7	Orthologous to human 60S acidic ribosomal protein P2	0.689118	0.000303102	Ribosomal
sp|P91913|RLA1_CAEEL	P91913	rla-1	Ribosomal protein, Large subunit, Acidic (P1)	0.639415	0.000374525	Ribosomal
sp|Q93572|RLA0_CAEEL	Q93572	rpa-0	Ribosomal protein, Large subunit, Acidic (P1)	0.584014	6.43929e-15	Ribosomal
sp|Q9N4I4|RL10A_CAEEL	Q9N4I4	rpl-1	Ribosomal Protein, Large subunit	0.639916	0.00094348	Ribosomal
sp|Q09533|RL10_CAEEL	Q09533	rpl-10	Ribosomal Protein, Large subunit	0.575244	4.94846e-11	Ribosomal
sp|P61866|RL12_CAEEL	P61866	rpl-12	Ribosomal Protein, Large subunit	0.653719	0.000161755	Ribosomal
sp|P91128|RL13_CAEEL	P91128	rpl-13	Ribosomal Protein, Large subunit	0.599408	3.59366e-09	Ribosomal
tr|Q9XVE9|Q9XVE9_CAEEL	Q9XVE9	rpl-14	Ribosomal Protein, Large subunit	0.553029	2.77583e-08	Ribosomal
sp|P91374|RL15_CAEEL	P91374	rpl-15	Ribosomal Protein, Large subunit	0.618752	0.0030306	Ribosomal
sp|Q27389|RL13A_CAEEL	Q27389	rpl-16	Ribosomal Protein, Large subunit	0.71329	1.48647e-05	Ribosomal
sp|Q9BL19|RL17_CAEEL	Q9BL19	rpl-17	Ribosomal Protein, Large subunit	0.613785	6.72835e-06	Ribosomal
sp|O45946|RL18_CAEEL	O45946	rpl-18	Ribosomal Protein, Large subunit	0.62474	1.5593e-05	Ribosomal
sp|O02639|RL19_CAEEL	O02639	rpl-19	Ribosomal Protein, Large subunit	0.562238	2.40776e-07	Ribosomal
sp|Q9XVF7|RL8_CAEEL	Q9XVF7	rpl-2	Ribosomal Protein, Large subunit	0.596073	3.93258e-10	Ribosomal
sp|P34334|RL21_CAEEL	P34334	rpl-21	Ribosomal Protein, Large subunit	0.537269	1.22226e-10	Ribosomal
sp|P52819|RL22_CAEEL	P52819	rpl-22	Ribosomal Protein, Large subunit	0.517768	0.0137011	Ribosomal
sp|P48158|RL23_CAEEL	P48158	rpl-23	Ribosomal Protein, Large subunit	0.634221	3.34224e-07	Ribosomal
sp|O01868|RL24_CAEEL	O01868	rpl-24.1	Ribosomal Protein, Large subunit	0.562714	2.56329e-06	Ribosomal
sp|P48162|R23A1_CAEEL	P48162	rpl-25.1	Ribosomal Protein, Large subunit	0.208678	2.47981e-06	Ribosomal
sp|Q19869|RL26_CAEEL	Q19869	rpl-26	Ribosomal Protein, Large subunit	0.596516	6.6148e-05	Ribosomal
sp|Q21930|RL28_CAEEL	Q21930	rpl-28	Ribosomal Protein, Large subunit	0.458288	6.20387e-06	Ribosomal
sp|P50880|RL3_CAEEL	P50880	rpl-3	Ribosomal Protein, Large subunit	0.61962	9.33693e-09	Ribosomal
tr|Q9XWS4|Q9XWS4_CAEEL	Q9XWS4	rpl-30	Ribosomal Protein, Large subunit	0.665165	0.000148793	Ribosomal
tr|A3QMC5|A3QMC5_CAEEL	A3QMC5	rpl-34	Ribosomal Protein, Large subunit	0.635212	9.7766e-05	Ribosomal
sp|P49181|RL36_CAEEL	P49181	rpl-36	Ribosomal Protein, Large subunit	0.470381	2.21138e-05	Ribosomal
sp|O02056|RL4_CAEEL	O02056	rpl-4	Ribosomal Protein, Large subunit	0.575836	0	Ribosomal
sp|P48166|RL44_CAEEL	P48166	rpl-41	Ribosomal Protein, Large subunit	0.723325	0.0246884	Ribosomal
sp|P49405|RL5_CAEEL	P49405	rpl-5	Ribosomal Protein, Large subunit	0.675119	1.65787e-11	Ribosomal
sp|P47991|RL6_CAEEL	P47991	rpl-6	Ribosomal Protein, Large subunit	0.664314	9.78982e-11	Ribosomal
sp|Q966C6|RL7A_CAEEL	Q966C6	rpl-7A	Ribosomal Protein, Large subunit	0.597291	1.95e-12	Ribosomal
sp|Q95Y90|RL9_CAEEL	Q95Y90	rpl-9	Ribosomal Protein, Large subunit	0.62075	4.17997e-06	Ribosomal
sp|P46769|RSSA_CAEEL	P46769	rps-0	Ribosomal Protein, Small subunit	0.659985	3.34404e-11	Ribosomal
sp|P48154|RS3A_CAEEL	P48154	rps-1	Ribosomal Protein, Small subunit	0.591703	5.10703e-15	Ribosomal
tr|O01869|O01869_CAEEL	O01869	rps-10	Ribosomal Protein, Small subunit	0.646423	1.9729e-05	Ribosomal
tr|Q20206|Q20206_CAEEL	Q20206	rps-11	Ribosomal Protein, Small subunit	0.637113	3.99268e-10	Ribosomal
sp|P51404|RS13_CAEEL	P51404	rps-13	Ribosomal Protein, Small subunit	0.585325	0.00090099	Ribosomal
sp|P48150|RS14_CAEEL	P48150	rps-14	Ribosomal Protein, Small subunit	0.5888	4.13641e-08	Ribosomal
sp|Q22054|RS16_CAEEL	Q22054	rps-16	Ribosomal Protein, Small subunit	0.709556	2.39119e-05	Ribosomal
sp|O01692|RS17_CAEEL	O01692	rps-17	Ribosomal Protein, Small subunit	0.641664	4.92941e-05	Ribosomal
tr|O18240|O18240_CAEEL	O18240	rps-18	Ribosomal Protein, Small subunit	0.466492	8.56747e-05	Ribosomal
sp|O18650|RS19_CAEEL	O18650	rps-19	Ribosomal Protein, Small subunit	0.56531	8.35008e-05	Ribosomal
sp|P51403|RS2_CAEEL	P51403	rps-2	Ribosomal Protein, Small subunit	0.589257	2.36425e-09	Ribosomal
tr|Q8WQA8|Q8WQA8_CAEEL	Q8WQA8	rps-20	Ribosomal Protein, Small subunit	0.614987	3.53358e-06	Ribosomal
tr|O17218|O17218_CAEEL	O17218	rps-22	Ribosomal Protein, Small subunit	0.676961	5.89305e-07	Ribosomal
tr|Q1XFY9|Q1XFY9_CAEEL	Q1XFY9	rps-24	Ribosomal Protein, Small subunit	0.506219	9.14829e-05	Ribosomal
sp|P52821|RS25_CAEEL	P52821	rps-25	Ribosomal Protein, Small subunit	0.667007	0.0158747	Ribosomal
sp|P48152|RS3_CAEEL	P48152	rps-3	Ribosomal Protein, Small subunit	0.690725	6.02851e-14	Ribosomal
sp|Q9N3X2|RS4_CAEEL	Q9N3X2	rps-4	Ribosomal Protein, Small subunit	0.590675	5.25135e-14	Ribosomal
sp|P49041|RS5_CAEEL	P49041	rps-5	Ribosomal Protein, Small subunit	0.693348	2.18569e-08	Ribosomal
sp|Q9NEN6|RS6_CAEEL	Q9NEN6	rps-6	Ribosomal Protein, Small subunit	0.64631	1.55787e-08	Ribosomal
sp|Q23312|RS7_CAEEL	Q23312	rps-7	Ribosomal Protein, Small subunit	0.714556	0.00990228	Ribosomal
sp|P48156|RS8_CAEEL	P48156	rps-8	Ribosomal Protein, Small subunit	0.586528	9.12657e-10	Ribosomal
sp|Q20228|RS9_CAEEL	Q20228	rps-9	Ribosomal Protein, Small subunit	0.704605	7.77639e-05	Ribosomal
sp|P37165|RS27A_CAEEL	P37165	ubl-1	UBiquitin-Like family	0.453154	0.0242362	Ribosomal
sp|P27604|SAHH_CAEEL	P27604	ahcy-1	S-AdenosylhomoCysteine HYdrolase homolog	0.342596	8.88178e-16	Unclassified	AHCY	Cytoplasmic
tr|Q9NAI5|Q9NAI5_CAEEL	Q9NAI5	Y39G8B.1	Orthologous to human aldose reductase	0.774846	0.000101675	Unclassified	AKR1B1	Cytoplasmic
tr|H2KZ19|H2KZ19_CAEEL	H2KZ19	C34F11.3	Orthologous to human isoform Ex1B-2-3 of AMP deaminase 2	0.702857	0.00105013	Unclassified	AMPD2	Cytoplasmic
tr|G3MU38|G3MU38_CAEEL	G3MU38	mif-2	MIF (Macrophage migration Inhibitory Factor) related	0.680792	0.0434474	Unclassified	DDT	Cytoplasmic
sp|O01812|FABP6_CAEEL	O01812	lbp-6	Lipid Binding Protein	0.514031	6.38445e-12	Unclassified	FABP3	Cytoplasmic
sp|O02323|FABP7_CAEEL	O02323	lbp-7	Lipid Binding Protein	0.730904	0.00123366	Unclassified	FABP3	Cytoplasmic
tr|Q9NAB3|Q9NAB3_CAEEL	Q9NAB3	gst-27	Glutathione S-Transferase	0.425866	8.5605e-05	Unclassified	HPGDS	Cytoplasmic
sp|O17680|METK1_CAEEL	O17680	sams-1	S-Adenosyl Methionine Synthetase	0.412789	8.4821e-14	Unclassified	MAT1A	Cytoplasmic
sp|Q17693|MTHR_CAEEL	Q17693	mthf-1	MethyleneTetraHydroFolate reductase	0.338992	6.1189e-05	Unclassified	MTHFR	Cytoplasmic
tr|Q9N2X6|Q9N2X6_CAEEL	Q9N2X6	Y75B7AR.1	Protein Y75B7AR.1 OS=Caenorhabditis elegans GN=Y75B7AR.1 PE=2 SV=2	0.383129	0.00351945	Unclassified	na	Cytoplasmic
tr|Q9XXF9|Q9XXF9_CAEEL	Q9XXF9	Y37A1B.5	Orthologous to human isoform 1 of selenium-binding protein 1	0.693162	7.71251e-08	Unclassified	SELENBP1	Cytoplasmic
tr|Q9N4I3|Q9N4I3_CAEEL	Q9N4I3	Y71F9AL.9	Protein Y71F9AL.9 OS=Caenorhabditis elegans GN=Y71F9AL.9 PE=2 SV=1	0.575974	2.2016e-06	Unclassified	SPATS2	Cytoplasmic
sp|P54216|ALF1_CAEEL	P54216	aldo-1	ALDOlase (fructose bisphosphate aldolase)	0.733646	3.74873e-08	Unclassified	ALDOA	Cytoskeleton
tr|Q23050|Q23050_CAEEL	Q23050	T25F10.6	Orthologous to human cDNA FLJ79305, highly similar to Calponin-1	0.659994	4.40425e-13	Unclassified	CNN1	Cytoskeleton
tr|Q95Q60|Q95Q60_CAEEL	Q95Q60	fkb-5	FK506-Binding protein family	0.32391	6.79197e-08	Unclassified	FKBP9	Endoplasmic reticulum
tr|O17352|O17352_CAEEL	O17352	aagr-4	Acid Alpha Glucosidase Relate	0.512966	0.0435717	Unclassified	GANAB	Endoplasmic reticulum
tr|Q22235|Q22235_CAEEL	Q22235	enpl-1	ENdoPLasmin homolog	0.622289	0	Unclassified	HSP90B1	Endoplasmic reticulum
tr|Q94269|Q94269_CAEEL	Q94269	K10C2.1	Orthologous to human lysomal protective protein isoform a precursor	0.517685	0.00856833	Unclassified	PPGB	Endoplasmic reticulum
tr|Q9N5S7|Q9N5S7_CAEEL	Q9N5S7	F49H12.5	Orthologous to human thioredoxin domain-containing protein 12	0.49201	0.0124253	Unclassified	TXNDC12	Endoplasmic reticulum
tr|Q9NA78|Q9NA78_CAEEL	Q9NA78	Y57A10A.23	Orthologous to human thioredoxin domain-containing protein 12	0.475316	3.96678e-05	Unclassified	TXNDC12	Endoplasmic reticulum
tr|G5ECR0|G5ECR0_CAEEL	G5ECR0	T25C12.3	Ortologous to human von Willebrand factor D	0.624533	0.00766573	Unclassified	VWDE	Extracellular
tr|Q9GZI3|Q9GZI3_CAEEL	Q9GZI3	pod-2	Polarity and Osmotic sensitivity Defect	0.37201	1.30885e-06	Unclassified	ACACB	Membrane
tr|Q9XWD1|Q9XWD1_CAEEL	Q9XWD1	acs-5	fatty Acid CoA Synthetase family	0.346269	8.15812e-06	Unclassified	ACSL1	Membrane
tr|G5EDM4|G5EDM4_CAEEL	G5EDM4	nrfl-1	NHERF (mammalian Na/H Exchange Regulatory Factor) Like	0.610934	0.0084197	Unclassified	SLC9A3R2	Membrane
tr|Q94247|Q94247_CAEEL	Q94247	F57F4.4	Orthologous to human stabilin-2	0.282607	3.37547e-07	Unclassified	STAB2	Membrane
sp|P46562|AL7A1_CAEEL	P46562	alh-9	ALdehyde deHydrogenase	0.791983	5.65785e-05	Unclassified	ALDH7A1	Mitochondrial
tr|Q21551|Q21551_CAEEL	Q21551	chch-3	Coiled coil Helix Coiled coiled Helix domain	0.670921	0.00388466	Unclassified	CHCHD3	Mitochondrial
tr|Q18990|Q18990_CAEEL	Q18990	pyr-1	PYRimidine biosynthesis	0.697602	1.12199e-06	Unclassified	CPS1	Mitochondrial
tr|Q21962|Q21962_CAEEL	Q21962	R12C12.1	Orthologous to human glycine dehydrogenase [decarboxylating], mitochondrial	0.759565	0.0427784	Unclassified	GLDC	Mitochondrial
tr|Q23621|Q23621_CAEEL	Q23621	gdh-1	Glutamate DeHydrogenase	0.465585	0	Unclassified	GLUD1	Mitochondrial
tr|Q19246|Q19246_CAEEL	Q19246	dhs-25	DeHydrogenases, Short chain	0.664478	9.98797e-05	Unclassified	HSD17B8	Mitochondrial
tr|O45430|O45430_CAEEL	O45430	mccc-1	MethylCrotonoyl-Coenzyme A Carboxylase (alpha)	0.640435	1.9535e-07	Unclassified	MCCC1	Mitochondrial
tr|Q21544|Q21544_CAEEL	Q21544	M153.1	Orthologous to human pyrroline-5-carboxylate reductase	0.524373	1.2937e-05	Unclassified	PYCR1	Mitochondrial
tr|G5EDP2|G5EDP2_CAEEL	G5EDP2	daf-22	abnormal DAuer Formation	0.437518	7.51621e-14	Unclassified	SCP2	Mitochondrial
tr|O62133|O62133_CAEEL	O62133	sqrd-1	Sulfide Quinone oxidoReDuctase	0.586582	8.55196e-05	Unclassified	SQRDL	Mitochondrial
tr|Q2L6Y6|Q2L6Y6_CAEEL	Q2L6Y6	R151.7	Protein R151.7, isoform a OS=Caenorhabditis elegans GN=R151.7 PE=2 SV=1	0.644393	0.00114567	Unclassified	TRAP1	Mitochondrial
tr|Q93934|Q93934_CAEEL	Q93934	R07H5.8	Orthologous to human isoform short of adenosine kinase	0.498266	2.8321e-11	Unclassified	ADK	Nuclear
tr|Q8MXR6|Q8MXR6_CAEEL	Q8MXR6	sqd-1	homologous to Drosophila SQD (squid) protein	0.362459	4.20644e-08	Unclassified	HNRNPDL	Nuclear
sp|Q09936|YSE2_CAEEL	Q09936	C53C9.2	Orthologous to human myeline transcripton factor 1	0.474258	0.00110035	Unclassified	MYT-1	Nuclear
tr|O45181|O45181_CAEEL	O45181	K07H8.10	Orthologous to human nucleolin	0.710533	3.48017e-06	Unclassified	NCL	Nuclear
sp|Q21276|YZVL_CAEEL	Q21276	K07C5.4	Orthologous to human nucleolar protein 56	0.542269	2.05391e-14	Unclassified	NOP56	Nuclear
tr|O45012|O45012_CAEEL	O45012	nol-5	NucleOLar protein	0.593517	8.8215e-12	Unclassified	NOP58	Nuclear
sp|P34355|ACOX_CAEEL	P34355	C48B4.1	Orthologous to isoform 1 of peroxisomal acyl-coenzyme A oxidase 1	0.305788	0.00215536	Unclassified	ACOX1	Peroxisome
sp|O45218|ADAS_CAEEL	O45218	ads-1	Alkyl- Dihydroxyacetonephosphate Synthase	0.517086	0.0138146	Unclassified	AGPS	Peroxisome
tr|Q21481|Q21481_CAEEL	Q21481	dhs-28	DeHydrogenases, Short chain	0.500069	1.15075e-12	Unclassified	HSD17B4	Peroxisome
tr|Q22850|Q22850_CAEEL	Q22850	T28F4.5	Orthologous to human death-associated protein 1	0.762881	0.0274131	Unclassified	DAP	Unclassified
tr|Q17832|Q17832_CAEEL	Q17832	C08H9.2	Orthologous to human vigilin	0.468018	0	Unclassified	HDLBP	Unclassified
tr|H2FLK1|H2FLK1_CAEEL	H2FLK1	F32A7.5	Orthologous to human isoform D of proteoglycan 4	0.805741	0.0098885	Unclassified	PRG4	Unclassified
tr|Q7YXB8|Q7YXB8_CAEEL	Q7YXB8	F32A7.5	Orthologous to human isoform D of proteoglycan 4	0.705455	0.000168079	Unclassified	PRG4	Unclassified
sp|Q20507|ACBP3_CAEEL	Q20507	acbp-3	Acyl-Coenzyme A Binding Protein	0.58471	0.000678455	Unclassified
tr|Q18032|Q18032_CAEEL	Q18032	C15H9.9	Protein C15H9.9 OS=Caenorhabditis elegans GN=C15H9.9 PE=2 SV=1	0.516364	0.00638258	Unclassified
tr|H2KYV3|H2KYV3_CAEEL	H2KYV3	C18B2.5	Protein C18B2.5, isoform b OS=Caenorhabditis elegans GN=C18B2.5 PE=4 SV=1	0.506167	4.29316e-05	Unclassified
tr|Q18076|Q18076_CAEEL	Q18076	C18B2.5	Protein C18B2.5, isoform a OS=Caenorhabditis elegans GN=C18B2.5 PE=2 SV=1	0.455621	2.52741e-05	Unclassified
tr|O62277|O62277_CAEEL	O62277	dct-18	DAF-16/FOXO Controlled, germline Tumor affecting	0.411533	4.99047e-05	Unclassified
tr|G5ECG7|G5ECG7_CAEEL	G5ECG7	dsc-4	Defecation Suppressor of Clk-1	0.500253	0.000736307	Unclassified
tr|Q19853|Q19853_CAEEL	Q19853	F28B4.3	Orthologous to human cDNA FLJ60213	0.604276	0.000714066	Unclassified
tr|Q94246|Q94246_CAEEL	Q94246	gfi-1	GEI-4 (Four) Interacting protein	0.352374	4.77403e-05	Unclassified
tr|Q21392|Q21392_CAEEL	Q21392	K09E2.3	Protein K09E2.3 OS=Caenorhabditis elegans GN=K09E2.3 PE=2 SV=1	0.776704	0.0251556	Unclassified
tr|Q22993|Q22993_CAEEL	Q22993	pmt-2	Phosphoethanolamine MethylTransferase	0.481522	1.33227e-15	Unclassified
tr|O01593|O01593_CAEEL	O01593	R08E5.3	Protein R08E5.3 OS=Caenorhabditis elegans GN=R08E5.3 PE=2 SV=1	0.275094	0.0112176	Unclassified
tr|Q22562|Q22562_CAEEL	Q22562	T19B10.2	Protein T19B10.2 OS=Caenorhabditis elegans GN=T19B10.2 PE=2 SV=2	0.771013	3.02928e-07	Unclassified
sp|Q19626|VATB_CAEEL	Q19626	vha-12	Vacuolar H ATPase	0.754712	1.37808e-10	Vacuolar ATPase
sp|Q9XW92|VATA_CAEEL	Q9XW92	vha-13	Vacuolar H ATPase	0.708247	0	Vacuolar ATPase
sp|P34462|VATD_CAEEL	P34462	vha-14	Vacuolar H ATPase	0.661082	0.00665927	Vacuolar ATPase
sp|Q22494|VATH2_CAEEL	Q22494	vha-15	Vacuolar H ATPase	0.68631	4.75131e-12	Vacuolar ATPase
tr|Q95YD5|Q95YD5_CAEEL	Q95YD5	vha-16	Vacuolar H ATPase	0.592621	5.22114e-07	Vacuolar ATPase
tr|Q95X44|Q95X44_CAEEL	Q95X44	vha-8	Vacuolar H ATPase	0.779161	3.75045e-06	Vacuolar ATPase
tr|G5ECV9|G5ECV9_CAEEL	G5ECV9	alh-3	ALdehyde deHydrogenase	0.616725	1.24345e-14	Cytoplasmic
tr|B2D6K7|B2D6K7_CAEEL	B2D6K7	atx-2	human ATX (ataxin) related	0.761917	0.000247111	Cytoplasmic
sp|P52013|CYP5_CAEEL	P52013	cyn-5	CYclophyliN	0.778681	0.010483	Cytoplasmic
tr|G5EC91|G5EC91_CAEEL	G5EC91	dpy-11	DumPY: shorter than wild- type	0.397526	0.00501947	Cytoplasmic
tr|Q23315|Q23315_CAEEL	Q23315	ears-1	glutamyl(E) Amino-acyl tRNA Synthetase	0.792673	2.24948e-11	Cytoplasmic
sp|Q9XWI6|EIF3B_CAEEL	Q9XWI6	eif-3.b	Eukaryotic Initiation Factor	0.768092	6.24067e-06	Cytoplasmic
sp|O02328|EIF3C_CAEEL	O02328	eif-3.c	Eukaryotic Initiation Factor	0.801923	4.78448e-05	Cytoplasmic
sp|P30642|EIF3D_CAEEL	P30642	eif-3.d	Eukaryotic Initiation Factor	0.73017	0.000132066	Cytoplasmic
sp|O61820|EIF3E_CAEEL	O61820	eif-3.e	Eukaryotic Initiation Factor	0.78552	0.0121988	Cytoplasmic
sp|O16520|ERF1_CAEEL	O16520	etf-1	Eukaryotic Translational release Factor (RF1)	0.826913	0.0228514	Cytoplasmic
sp|P34385|MCCB_CAEEL	P34385	F02A9.4	Probable methylcrotonoyl-CoA carboxylase beta chain, mitochondrial	0.787978	0.0147726	Cytoplasmic
sp|Q9XUE6|PMM_CAEEL	Q9XUE6	F52B11.2	Probable phosphomannomutase	0.581835	0.021803	Cytoplasmic
sp|Q20822|SRP68_CAEEL	Q20822	F55C5.8	Probable signal recognition particle 68 kDa protein	0.795485	0.0202934	Cytoplasmic
tr|Q9GYS8|Q9GYS8_CAEEL	Q9GYS8	fars-1	Phenylalanyl Amino-acyl tRNA Synthetase	0.820496	0.043509	Cytoplasmic
tr|Q21531|Q21531_CAEEL	Q21531	ifg-1	Initiation Factor 4G (eIF4G) family	0.622423	0.00442781	Cytoplasmic
tr|Q8IG31|Q8IG31_CAEEL	Q8IG31	prdx-2	PeRoxireDoXin	0.760855	3.35848e-05	Cytoplasmic
sp|Q9U1Q4|SYV_CAEEL	Q9U1Q4	vars-2	Valyl Amino-acyl tRNA Synthetase	0.811592	3.43627e-09	Cytoplasmic
tr|Q9BKU3|Q9BKU3_CAEEL	Q9BKU3	Y37E3.10	Protein Y37E3.10	0.79543	0.000265209	Cytoplasmic
sp|Q09359|YS11_CAEEL	Q09359	ZK1307.1	Uncharacterized protein ZK1307.1	0.511114	8.38173e-05	Cytoplasmic
tr|G5EGK1|G5EGK1_CAEEL	G5EGK1	tln-1	TaLiN	0.772165	0.000117909	Cytoskeleton
tr|G5EBH7|G5EBH7_CAEEL	G5EBH7	calu-1	CALUmenin (calcium-binding protein) homolog	0.728467	2.04477e-05	Endoplasmic reticulum
tr|O62213|O62213_CAEEL	O62213	cey-1	C. Elegans Y-box	0.790529	0.00877209	Endoplasmic reticulum
sp|P27420|HSP7C_CAEEL	P27420	hsp-3	Heat Shock Protein	0.592176	1.25677e-13	Endoplasmic reticulum
tr|Q9UAN9|Q9UAN9_CAEEL	Q9UAN9	nra-4	Nicotinic Receptor Associated	0.776119	1.78889e-06	Endoplasmic reticulum
tr|Q9U2X0|Q9U2X0_CAEEL	Q9U2X0	prmt-1	PRotein arginine MethylTransferase	0.823812	0.00123057	Endoplasmic reticulum
tr|Q95XT5|Q95XT5_CAEEL	Q95XT5	trap-1	TRanslocon-Associated Protein	0.564881	4.30405e-05	Endoplasmic reticulum
tr|Q9GPA0|Q9GPA0_CAEEL	Q9GPA0	uggt-1	UDP-Glucose Glycoprotein glucosylTransferase	0.807142	0.00245819	Endoplasmic reticulum
tr|O16462|O16462_CAEEL	O16462	grd-5	GRounDhog (hedgehog-like family)	0.623842	0.0144425	Extracellular
tr|G5EEA2|G5EEA2_CAEEL	G5EEA2	lpr-3	LiPocalin-Related protein	0.639871	0.0148402	Extracellular
sp|Q04833|LRP_CAEEL	Q04833	lrp-1	Low-density lipoprotein RecePtor related	0.587367	0.0181592	Golgi apparatus
tr|Q9U3F8|Q9U3F8_CAEEL	Q9U3F8	aagr-3	Acid Alpha Glucosidase Relate	0.828636	0.00625176	Lysosomal
sp|P55956|ASP3_CAEEL	P55956	asp-3	ASpartyl Protease	0.436129	0.0472923	Lysosomal
tr|G5EDF4|G5EDF4_CAEEL	G5EDF4	abts-1	Anion/Bicarbonate TranSporter family	0.719741	0.024677	Membrane
tr|Q0MQ68|Q0MQ68_CAEEL	Q0MQ68	kin-2	protein KINase	0.761274	0.00755057	Membrane
tr|Q9UB28|Q9UB28_CAEEL	Q9UB28	let-805	LEThal	0.611015	0.000714362	Membrane
tr|Q9TYP9|Q9TYP9_CAEEL	Q9TYP9	mca-2	Membrane Calcium ATPase	0.629236	0.000468452	Membrane
tr|H2L035|H2L035_CAEEL	H2L035	pmp-5	Peroxisomal Membrane Protein related	0.304719	8.3921e-05	Membrane
tr|Q9U2Z1|Q9U2Z1_CAEEL	Q9U2Z1	sec-23	yeast SEC homolog	0.754709	7.08794e-07	Membrane
tr|Q19371|Q19371_CAEEL	Q19371	sec-24.1	yeast SEC homolog	0.741871	0.000553551	Membrane
tr|Q9N3T5|Q9N3T5_CAEEL	Q9N3T5	spg-7	human SPG (spastic paraplegia)	0.783344	0.000589762	Membrane
tr|G5ECG8|G5ECG8_CAEEL	G5ECG8	vab-10	Variable ABnormal morphology	0.800453	0.00166986	Membrane
tr|O18239|O18239_CAEEL	O18239	Y57G11C.15	Protein Y57G11C.15, isoform a	0.651243	9.44224e-05	Membrane
tr|Q9U1Z4|Q9U1Z4_CAEEL	Q9U1Z4	Y60A3A.9	Protein Y60A3A.9	0.746707	0.0317298	Membrane
sp|Q22347|ACADM_CAEEL	Q22347	acdh-10	Acyl CoA DeHydrogenase	0.676638	0.000626881	Mitochondrial
tr|Q17763|Q17763_CAEEL	Q17763	atp-5	ATP synthase subunit	0.603106	1.31381e-08	Mitochondrial
sp|P34255|YKA3_CAEEL	P34255	B0303.3	Uncharacterized protein B0303.3	0.795801	0.000100126	Mitochondrial
tr|Q18095|Q18095_CAEEL	Q18095	C18E9.4	Protein C18E9.4	0.689908	0.0208269	Mitochondrial
sp|Q18359|NDUA5_CAEEL	Q18359	C33A12.1	Probable NADH dehydrogenase [ubiquinone] 1 alpha subcomplex subunit 5	0.643067	0.00439926	Mitochondrial
sp|Q21018|CRI3_CAEEL	Q21018	cri-3	Conserved Regulator of Innate immunity	0.580634	0.0214164	Mitochondrial
sp|P52009|CYP1_CAEEL	P52009	cyn-1	CYclophyliN	0.662397	0.01013	Mitochondrial
tr|Q19660|Q19660_CAEEL	Q19660	F21C10.10	Protein F21C10.10	0.727634	0.0319096	Mitochondrial
tr|O02267|O02267_CAEEL	O02267	F45H10.3	Protein F45H10.3	0.736667	0.00136202	Mitochondrial
sp|Q23424|FZO1_CAEEL	Q23424	fzo-1	FZO (Fzo mitochondrial fusion protein) related	0.818151	0.0221712	Mitochondrial
sp|Q23381|MUTA_CAEEL	Q23381	mmcm-1	MethylMalonylCoA Mutase homolog	0.821971	0.000582536	Mitochondrial
tr|Q21154|Q21154_CAEEL	Q21154	moma-1	Mitochondrial Outer Membrane Abnormal	0.5938	0.00504797	Mitochondrial
sp|Q19842|PCCA_CAEEL	Q19842	pcca-1	Propionyl Coenzyme A Carboxylase Alpha subunit	0.74515	6.11733e-14	Mitochondrial
sp|O17732|PYC1_CAEEL	O17732	pyc-1	PYruvate Carboxylase	0.715447	3.50714e-11	Mitochondrial
tr|Q9N5E4|Q9N5E4_CAEEL	Q9N5E4	T02H6.11	Protein T02H6.11	0.616751	0.0279378	Mitochondrial
sp|Q19766|TOM20_CAEEL	Q19766	tomm-20	Translocase of Outer Mitochondrial Membrane	0.636224	0.00118171	Mitochondrial
tr|O17287|O17287_CAEEL	O17287	tomm-22	Translocase of Outer Mitochondrial Membrane	0.701737	0.0310859	Mitochondrial
tr|Q9U229|Q9U229_CAEEL	Q9U229	wah-1	Worm AIF (apoptosis inducing factor) Homolog	0.618714	0.010754	Mitochondrial
tr|Q9BL34|Q9BL34_CAEEL	Q9BL34	Y71H2AM.5	Protein Y71H2AM.5 OS=Caenorhabditis elegans GN= PE=2 SV=1	0.667906	0.000394931	Mitochondrial
sp|Q9N2W7|NDUAC_CAEEL	Q9N2W7	Y94H6A.8	Probable NADH dehydrogenase [ubiquinone] 1 alpha subcomplex subunit 12	0.562958	0.00711252	Mitochondrial
tr|G5EFL5|G5EFL5_CAEEL	G5EFL5	alp-1	ALP/Enigma encoding	0.501448	1.29974e-07	Myosin
tr|Q8MPS2|Q8MPS2_CAEEL	Q8MPS2	deb-1	DEnse Body	0.824492	0.00192583	Myosin
tr|G5EFF0|G5EFF0_CAEEL	G5EFF0	ttn-1	TiTiN family	0.608919	0.000567039	Myosin
sp|Q23551-2|UNC22_CAEEL	Q23551	unc-22	UNCoordinated	0.804791	0.000347	Myosin
sp|P37806-2|UNC87_CAEEL	P37806	unc-87	UNCoordinated	0.828308	0.0331673	Myosin
sp|O01761-5|UNC89_CAEEL	O01761-5	unc-89	UNCoordinated	0.693581	0.0148951	Myosin
tr|H2KZD5|H2KZD5_CAEEL	H2KZD5	csr-1	Chromosome-Segregation and RNAi deficient	0.710614	0.0432232	Nuclear
sp|O01833|H15_CAEEL	O01833	hil-5	HIstone H1 Like	0.525208	0.0416528	Nuclear
sp|Q23121|RSP1_CAEEL	Q23121	rsp-1	SR Protein (splicing factor)	0.727911	0.0086367	Nuclear
sp|O44411|NOG1_CAEEL	O44411	T07A9.9	Probable nucleolar GTP-binding protein 1	0.493726	0.000878842	Nuclear
sp|Q9XXD4|NHP2_CAEEL	Q9XXD4	Y48A6B.3	Putative H/ACA ribonucleoprotein complex subunit 2-like protein	0.508187	0.00045133	Nuclear
sp|Q9TYK1|GAR1_CAEEL	Q9TYK1	Y66H1A.4	Probable H/ACA ribonucleoprotein complex subunit 1-like protein	0.47596	0.0123253	Nuclear
tr|Q9N3F4|Q9N3F4_CAEEL	Q9N3F4	vbh-1	Vasa- and Belle-like Helicase	0.671364	1.14573e-07	P granule
sp|P54412|EF1G_CAEEL	P54412	eef-1g	Eukaryotic translation Elongation Factor	0.775137	3.06427e-05	Ribosomal
tr|Q20720|Q20720_CAEEL	Q20720	F53F4.11	Protein F53F4.11	0.622245	0.000457335	Ribosomal
tr|Q95QS3|Q95QS3_CAEEL	Q95QS3	mrps-26	Mitochondrial Ribosomal Protein, Small	0.622356	0.0306785	Ribosomal
sp|P34388|RT09_CAEEL	P34388	mrps-9	Mitochondrial Ribosomal Protein, Small	0.575218	0.0010762	Ribosomal
tr|Q9U1X9|Q9U1X9_CAEEL	Q9U1X9	rla-2	Ribosomal protein, Large subunit, Acidic (P1)	0.675604	0.000624171	Ribosomal
sp|Q94300|RL11_CAEEL	Q94300	rpl-11.1	Ribosomal Protein, Large subunit	0.63669	0.00554026	Ribosomal
sp|O44480|RL18A_CAEEL	O44480	rpl-20	Ribosomal Protein, Large subunit	0.64717	4.68966e-05	Ribosomal
sp|P91914|RL27_CAEEL	P91914	rpl-27	Ribosomal Protein, Large subunit	0.682606	3.34603e-05	Ribosomal
tr|Q22716|Q22716_CAEEL	Q22716	rpl-32	Ribosomal Protein, Large subunit	0.561444	2.357e-07	Ribosomal
sp|P49180|RL35A_CAEEL	P49180	rpl-33	Ribosomal Protein, Large subunit	0.640922	9.22936e-07	Ribosomal
sp|P34662|RL35_CAEEL	P34662	rpl-35	Ribosomal Protein, Large subunit	0.645512	0.0206872	Ribosomal
sp|Q9U2A8|RL37A_CAEEL	Q9U2A8	rpl-43	Ribosomal Protein, Large subunit	0.645365	0.00824994	Ribosomal
sp|O01802|RL7_CAEEL	O01802	rpl-7	Ribosomal Protein, Large subunit	0.579976	5.55112e-16	Ribosomal
sp|P49196|RS12_CAEEL	P49196	rps-12	Ribosomal Protein, Small subunit	0.681186	2.56514e-06	Ribosomal
sp|P49197|RS21_CAEEL	P49197	rps-21	Ribosomal Protein, Small subunit	0.717935	0.0420033	Ribosomal
sp|Q19877|RS23_CAEEL	Q19877	rps-23	Ribosomal Protein, Small subunit	0.683383	0.00947298	Ribosomal
sp|O45499|RS26_CAEEL	O45499	rps-26	Ribosomal Protein, Small subunit	0.554498	0.00352426	Ribosomal
sp|Q95Y04|RS28_CAEEL	Q95Y04	rps-28	Ribosomal Protein, Small subunit	0.633275	0.00117137	Ribosomal
tr|P90983|P90983_CAEEL	P90983	rps-29	Ribosomal Protein, Small subunit	0.618706	0.0109915	Ribosomal
tr|Q9N585|Q9N585_CAEEL	Q9N585	ppw-2	PAZ/PIWI domain-containing	0.502739	0.000546664	Unclassified	AGO1	Cytoplasmic
tr|Q8MXJ7|Q8MXJ7_CAEEL	Q8MXJ7	alh-4	ALdehyde deHydrogenase	0.721766	0.0133242	Unclassified	ALDH3A1	Cytoplasmic
tr|Q7Z1Q3|Q7Z1Q3_CAEEL	Q7Z1Q3	alh-12	ALdehyde deHydrogenase	0.726509	3.99925e-05	Unclassified	ALDH9A1	Cytoplasmic
tr|Q8MXS8|Q8MXS8_CAEEL	Q8MXS8	Y47G6A.22	Protein Y47G6A.22	0.696603	8.08136e-05	Unclassified	BDH2	Cytoplasmic
tr|O01592|O01592_CAEEL	O01592	cysl-3	CYsteine Synthase Like	0.817735	0.00028776	Unclassified	CBS	Cytoplasmic
tr|O18000|O18000_CAEEL	O18000	pes-9	Patterned Expression Site	0.745449	1.43052e-12	Unclassified	CNDP2	Cytoplasmic
sp|Q09475|YP93_CAEEL	Q09475	C28H8.3	Uncharacterized helicase C28H8.3	0.827491	5.5766e-06	Unclassified	DDX60	Cytoplasmic
tr|G5EGL2|G5EGL2_CAEEL	G5EGL2	T28D6.6	Protein T28D6.6, isoform a	0.696481	0.000167192	Unclassified	DRG1	Cytoplasmic
tr|Q9TXU7|Q9TXU7_CAEEL	Q9TXU7	eif-1.a	Eukaryotic Initiation Factor	0.723994	0.016814	Unclassified	EIF1AX	Cytoplasmic
tr|Q95XR0|Q95XR0_CAEEL	Q95XR0	Y39G10AR.8	Protein Y39G10AR.8	0.829692	0.00920308	Unclassified	EIF2S3	Cytoplasmic
sp|P34339|EIF3A_CAEEL	P34339	egl-45	EGg Laying defective	0.815898	7.38394e-08	Unclassified	EIF3A	Cytoplasmic
sp|Q18967|EIF3F_CAEEL	Q18967	eif-3.f	Eukaryotic Initiation Factor	0.766069	0.00547152	Unclassified	EIF3F	Cytoplasmic
sp|O01974|EIF3H_CAEEL	O01974	eif-3.h	Eukaryotic Initiation Factor	0.776924	0.00567948	Unclassified	EIF3H	Cytoplasmic
sp|P27639|IF4A_CAEEL	P27639	inf-1	INitiation Factor	0.766248	1.20205e-08	Unclassified	EIF4A2	Cytoplasmic
tr|G5EGT7|G5EGT7_CAEEL	G5EGT7	iffb-1	Initiation Factor Five B (eIF5B)	0.80159	0.00373717	Unclassified	EIF5B	Cytoplasmic
tr|Q564Q1|Q564Q1_CAEEL	Q564Q1	gale-1	UDP-GALactose 4-Epimerase	0.758025	1.4511e-05	Unclassified	GALE	Cytoplasmic
sp|Q9N4X8|GSTPA_CAEEL	Q9N4X8	gst-10	Glutathione S-Transferase	0.373221	0.00714401	Unclassified	GSTP1	Cytoplasmic
sp|Q9U2D9|GYS_CAEEL	Q9U2D9	gsy-1	Glycogen SYnthase	0.819464	0.00095329	Unclassified	GYS1	Cytoplasmic
tr|Q9NAB2|Q9NAB2_CAEEL	Q9NAB2	gst-28	Glutathione S-Transferase	0.558454	0.0302673	Unclassified	HPGDS	Cytoplasmic
sp|Q09607|GST36_CAEEL	Q09607	gst-36	Glutathione S-Transferase	0.722555	0.0195169	Unclassified	HPGDS	Cytoplasmic
tr|G5EFP2|G5EFP2_CAEEL	G5EFP2	ZK1321.4	Protein ZK1321.4, isoform a	0.628583	0.0326386	Unclassified	HRNR	Cytoplasmic
tr|O16249|O16249_CAEEL	O16249	F44E7.4	Protein F44E7.4, isoform a	0.743122	5.81186e-05	Unclassified	IDE	Cytoplasmic
tr|Q21605|Q21605_CAEEL	Q21605	zbp-1	Zipcode Binding Protein homolog	0.754822	0.0275322	Unclassified	IGF2BP2	Cytoplasmic
tr|Q19429|Q19429_CAEEL	Q19429	F13H8.5	Protein F13H8.5, isoform b	0.304762	0.0344013	Unclassified	MED15	Cytoplasmic
tr|G8JXY2|G8JXY2_CAEEL	G8JXY2	mthf-1	MethyleneTetraHydroFolate reductase	0.285269	3.9116e-06	Unclassified	MTHFR	Cytoplasmic
tr|Q8WTL6|Q8WTL6_CAEEL	Q8WTL6	hpo-29	Hypersensitive to POre- forming toxin	0.78968	7.00451e-08	Unclassified	NAA15	Cytoplasmic
sp|Q21986|NAA25_CAEEL	Q21986	cra-1	Central Region Assembly in meiosis abnormal	0.799889	0.0141871	Unclassified	NAA25	Cytoplasmic
tr|O17626|O17626_CAEEL	O17626	C31C9.2	Protein C31C9.2	0.81715	9.04295e-05	Unclassified	PHGDH	Cytoplasmic
sp|P34528|YM67_CAEEL	P34528	K12H4.7	Putative serine protease K12H4.7	0.467042	0.00635319	Unclassified	PRSS16	Cytoplasmic
sp|P41994|RPIA_CAEEL	P41994	rpia-1	Ribose 5-Phosphate Isomerase A	0.686318	0.0134407	Unclassified	RPIA	Cytoplasmic
tr|Q21746|Q21746_CAEEL	Q21746	sgt-1	Small Glutamine-rich Tetratrico repeat protein	0.782582	2.94631e-05	Unclassified	SGTA	Cytoplasmic
tr|G5EFE3|G5EFE3_CAEEL	G5EFE3	H03A11.2	Protein H03A11.2	0.701596	0.00559013	Unclassified	RPGR	Cytoskeleton
tr|Q966I7|Q966I7_CAEEL	Q966I7	K08D12.3	Protein K08D12.3, isoform a	0.725551	0.0247799	Unclassified	CNBP	Endoplasmic reticulum
tr|O16521|O16521_CAEEL	O16521	hpo-19	Hypersensitive to POre- forming toxin	0.598567	0.00666792	Unclassified	CYB5R3	Endoplasmic reticulum
tr|Q9N538|Q9N538_CAEEL	Q9N538	dhs-9	DeHydrogenases, Short chain	0.666994	0.00233913	Unclassified	DHRS1	Endoplasmic reticulum
tr|Q09590|Q09590_CAEEL	Q09590	emb-8	abnormal EMBroygenesis	0.591879	0.00072146	Unclassified	POR	Endoplasmic reticulum
tr|A5JYX5|A5JYX5_CAEEL	A5JYX5	dhs-3	DeHydrogenases, Short chain	0.686276	0.00126917	Unclassified	SDR16C5	Endoplasmic reticulum
sp|Q9Y194|SGPL_CAEEL	Q9Y194	spl-1	Sphingosine Phosphate Lyase	0.518736	0.00861958	Unclassified	SGPL1	Endoplasmic reticulum
tr|Q20950|Q20950_CAEEL	Q20950	F57F5.1	Protein F57F5.1	0.379879	0.000296381	Unclassified	CTSB	Extracellular
tr|Q22972|Q22972_CAEEL	Q22972	asp-13	ASpartyl Protease	0.649289	0.0355292	Unclassified	PGC	Extracellular
tr|Q18012|Q18012_CAEEL	Q18012	C15C7.5	Protein C15C7.5	0.612073	0.00131456	Unclassified	GOLGA4	Golgi apparatus
tr|A7DTF5|A7DTF5_CAEEL	A7DTF5	Y56A3A.7	Protein Y56A3A.7, isoform b	0.739865	0.0206417	Unclassified	GOLGA4	Golgi apparatus
tr|O62198|O62198_CAEEL	O62198	F32A11.1	Protein F32A11.1	0.790923	0.0186635	Unclassified	C3orf33	Membrane
tr|O01816|O01816_CAEEL	O01816	cytb-5.2	CYTochrome B	0.728578	0.0140045	Unclassified	CYB5A	Membrane
tr|O45502|O45502_CAEEL	O45502	dnj-12	DNaJ domain (prokaryotic heat shock protein)	0.770688	0.0187605	Unclassified	DNAJA1	Membrane
tr|O45569|O45569_CAEEL	O45569	nep-17	NEPrilysin metallopeptidase family	0.37295	8.57535e-05	Unclassified	ECEL1	Membrane
sp|O61856|ILVBL_CAEEL	O61856	T26C12.1	Acetolactate synthase-like protein	0.693258	0.00214632	Unclassified	ILVBL	Membrane
sp|Q17405|YQ02_CAEEL	Q17405	AC3.5	Aminopeptidase-like protein AC3.5	0.651765	1.70043e-05	Unclassified	LNPEP	Membrane
tr|G5EFP7|G5EFP7_CAEEL	G5EFP7	nrfl-1	NHERF (mammalian Na/H Exchange Regulatory Factor) Like	0.575551	0.00254211	Unclassified	SLC9A3R2	Membrane
tr|O44503|O44503_CAEEL	O44503	R02D3.1	Protein R02D3.1	0.702348	9.67299e-05	Unclassified	AASS	Mitochondrial
tr|G5EFG4|G5EFG4_CAEEL	G5EFG4	abcf-2	ABC transporter, class F	0.691855	4.13855e-05	Unclassified	ABCF2	Mitochondrial
tr|O45552|O45552_CAEEL	O45552	F53A2.7	Protein F53A2.7	0.814195	7.99387e-07	Unclassified	ACAA2	Mitochondrial
tr|Q95YB2|Q95YB2_CAEEL	Q95YB2	acdh-9	Acyl CoA DeHydrogenase	0.71004	2.37815e-05	Unclassified	ACAD8	Mitochondrial
tr|Q22101|Q22101_CAEEL	Q22101	T02G5.7	Protein T02G5.7	0.77805	1.87236e-07	Unclassified	ACAT1	Mitochondrial
tr|Q19339|Q19339_CAEEL	Q19339	acs-14	fatty Acid CoA Synthetase family	0.645029	0.0220726	Unclassified	ACSF2	Mitochondrial
tr|O02158|O02158_CAEEL	O02158	T09B4.8	Protein T09B4.8	0.710717	3.51533e-05	Unclassified	AGXT2	Mitochondrial
sp|Q09285|YQK1_CAEEL	Q09285	akap-1	A-Kinase Anchor Protein, mitochondrial homolog	0.680852	0.0208036	Unclassified	AKAP1	Mitochondrial
tr|O45106|O45106_CAEEL	O45106	ech-5	Enoyl-CoA Hydratase	0.588801	0.0131099	Unclassified	AUH	Mitochondrial
tr|Q4A1S8|Q4A1S8_CAEEL	Q4A1S8	Y39E4A.3	Protein Y39E4A.3, isoform b	0.776332	0.00473475	Unclassified	BCKDHA	Mitochondrial
tr|Q9U329|Q9U329_CAEEL	Q9U329	W09C5.8	Protein W09C5.8	0.662429	3.08885e-05	Unclassified	COX4I1	Mitochondrial
sp|Q23629|DHTK1_CAEEL	Q23629	ZK836.2	Probable 2-oxoglutarate dehydrogenase E1 component DHKTD1 homolog, mitochondrial	0.673558	0.000595244	Unclassified	DHTKD1	Mitochondrial
tr|Q09603|Q09603_CAEEL	Q09603	ech-4	Enoyl-CoA Hydratase	0.734467	0.00138227	Unclassified	ECI2	Mitochondrial
tr|Q9U307|Q9U307_CAEEL	Q9U307	gln-3	GLutamiNe synthetase (glutamate-ammonia ligase)	0.685885	3.0339e-06	Unclassified	GLUL	Mitochondrial
tr|O17643|O17643_CAEEL	O17643	idh-2	Isocitrate DeHydrogenase	0.772842	0.000122468	Unclassified	IDH2	Mitochondrial
sp|Q93353|IDH3B_CAEEL	Q93353	idhb-1	Isocitrate DeHydrogenase Beta	0.757268	7.93312e-07	Unclassified	IDH3B	Mitochondrial
tr|Q20049|Q20049_CAEEL	Q20049	idhg-1	Isocitrate DeHydrogenase Gamma	0.78015	0.00853639	Unclassified	IDH3G	Mitochondrial
tr|G5EEH6|G5EEH6_CAEEL	G5EEH6	ivd-1	IsoValeryl-CoA Dehydrogenase	0.760208	0.000277072	Unclassified	IVD	Mitochondrial
tr|Q9BL03|Q9BL03_CAEEL	Q9BL03	Y54F10AM.5	Protein Y54F10AM.5	0.63141	2.06128e-08	Unclassified	NDUFA8	Mitochondrial
tr|Q93831|Q93831_CAEEL	Q93831	F59C6.5	Protein F59C6.5	0.768727	0.0106473	Unclassified	NDUFB10	Mitochondrial
tr|Q18036|Q18036_CAEEL	Q18036	C16A3.5	Protein C16A3.5	0.637438	2.92938e-06	Unclassified	NDUFB9	Mitochondrial
sp|Q93873|NDUS2_CAEEL	Q93873	gas-1	General Anaesthetic Sensitivity abnormal	0.746795	0.0444436	Unclassified	NDUFS2	Mitochondrial
tr|Q9N4L8|Q9N4L8_CAEEL	Q9N4L8	lpd-5	LiPid Depleted	0.57115	0.0463444	Unclassified	NDUFS4	Mitochondrial
tr|Q23384|Q23384_CAEEL	Q23384	nit-1	NITrilase	0.603435	0.0382532	Unclassified	NIT1	Mitochondrial
sp|Q18040|OAT_CAEEL	Q18040	C16A3.10	Probable ornithine aminotransferase, mitochondrial	0.706898	8.00471e-13	Unclassified	OAT	Mitochondrial
tr|Q20676|Q20676_CAEEL	Q20676	pccb-1	Propionyl Coenzyme A Carboxylase Beta subunit	0.761496	3.00831e-09	Unclassified	PCCB	Mitochondrial
tr|Q9GZE9|Q9GZE9_CAEEL	Q9GZE9	F22F7.1	Protein F22F7.1, isoform a OS=Caenorhabditis elegans GN= PE=2 SV=1	0.778808	0.000467526	Unclassified	SCCPDH	Mitochondrial
tr|G5EE96|G5EE96_CAEEL	G5EE96	K11G12.5	Oxoglutarate/malate carrier protein	0.745224	0.01971	Unclassified	SLC25A10	Mitochondrial
tr|P90992|P90992_CAEEL	P90992	misc-1	MItochondrial Solute Carrier	0.688308	0.006252	Unclassified	SLC25A11	Mitochondrial
sp|Q21153|CMC1_CAEEL	Q21153	K02F3.2	Probable calcium-binding mitochondrial carrier K02F3.2	0.811514	0.0411406	Unclassified	SLC25A12	Mitochondrial
sp|Q22647|TIM50_CAEEL	Q22647	scpl-4	SCP (Small C-terminal domain Phosphatase)-Like phosphatase	0.569229	0.045872	Unclassified	TIMM50	Mitochondrial
sp|Q9N408|TIM8_CAEEL	Q9N408	ddp-1	human DDP related	0.685534	0.00717579	Unclassified	TIMM8A	Mitochondrial
tr|O45864|O45864_CAEEL	O45864	T27E9.2	Protein T27E9.2	0.639514	0.0149716	Unclassified	UQCRH	Mitochondrial
tr|O45525|O45525_CAEEL	O45525	F45H10.2	Protein F45H10.2	0.702343	0.0277173	Unclassified	UQCRQ	Mitochondrial
tr|Q20310|Q20310_CAEEL	Q20310	F42A10.5	Protein F42A10.5	0.755886	5.69642e-07	Unclassified	SMTNL1	Myosin
tr|Q19663|Q19663_CAEEL	Q19663	F21C10.7	Protein F21C10.7	0.755431	0.0319668	Unclassified	TTN	Myosin
sp|Q20932|BYN1_CAEEL	Q20932	byn-1	mammalian BYstiN (adhesion protein) related	0.541659	0.0252376	Unclassified	BYSL	Nuclear
tr|Q9XUW5|Q9XUW5_CAEEL	Q9XUW5	F58E10.3	Protein F58E10.3, isoform a	0.69223	7.74343e-05	Unclassified	DDX17	Nuclear
sp|Q22018|KTHY_CAEEL	Q22018	R53.2	Probable thymidylate kinase	0.612192	0.0180631	Unclassified	DTYMK	Nuclear
tr|Q9N393|Q9N393_CAEEL	Q9N393	Y54H5A.1	Protein Y54H5A.1	0.70039	0.0109228	Unclassified	GRWD1	Nuclear
sp|Q23495|HEAT1_CAEEL	Q23495	toe-1	Target Of ERK kinase MPK-1	0.582927	0.0431572	Unclassified	HEATR1	Nuclear
tr|Q9N5V3|Q9N5V3_CAEEL	Q9N5V3	imb-3	IMportin Beta family	0.821492	1.55757e-05	Unclassified	IPO5	Nuclear
tr|Q21210|Q21210_CAEEL	Q21210	K04C2.2	Protein K04C2.2	0.637126	0.00276963	Unclassified	MYBBP1A	Nuclear
tr|G5EGA2|G5EGA2_CAEEL	G5EGA2	Y45F10B.13	Protein Y45F10B.13, isoform b	0.477494	0.0398598	Unclassified	POLD3	Nuclear
tr|Q9UAY9|Q9UAY9_CAEEL	Q9UAY9	rpac-40	RNA Polymerase I/III (A/C) shared subunit	0.686757	0.0179985	Unclassified	POLR1C	Nuclear
tr|Q965N8|Q965N8_CAEEL	Q965N8	Y46E12BL.2	Protein Y46E12BL.2	0.619249	0.0239284	Unclassified	RRP12	Nuclear
tr|O76407|O76407_CAEEL	O76407	T10B5.3	Protein T10B5.3	0.591772	0.0139701	Unclassified	WDR43	Nuclear
tr|Q20448|Q20448_CAEEL	Q20448	ztf-7	Zinc finger putative Transcription Factor family	0.825498	0.030329	Unclassified	ZNF277	Nuclear
tr|O16619|O16619_CAEEL	O16619	dhs-13	DeHydrogenases, Short chain	0.668432	0.0172674	Unclassified	DHRS4	Peroxisome
tr|Q17474|Q17474_CAEEL	Q17474	B0334.3	Protein B0334.3, isoform a	0.721424	1.20113e-06	Unclassified	HACL1	Peroxisome
tr|B3CJ34|B3CJ34_CAEEL	B3CJ34	gcn-1	GCN (yeast General Control Nondrepressible) homolog	0.807906	6.69553e-12	Unclassified	GCN1L1	Ribosomal
tr|Q9U3Q0|Q9U3Q0_CAEEL	Q9U3Q0	mrps-22	Mitochondrial Ribosomal Protein, Small	0.534062	0.00517091	Unclassified	MRPS22	Ribosomal
tr|Q9BKU6|Q9BKU6_CAEEL	Q9BKU6	Y37E3.8	Protein Y37E3.8, isoform b	0.560829	7.08943e-06	Unclassified	RPL27A	Ribosomal
tr|Q20330|Q20330_CAEEL	Q20330	ttm-4	Toxin-regulated Targets of MAPK	0.561284	0.0303634	Unclassified	HRC	Sarcoplasmic reticulum
tr|Q20306|Q20306_CAEEL	Q20306	abcf-3	ABC transporter, class F	0.758757	0.00168706	Unclassified	ABCF3	Unclassified
sp|O01530|ASP6_CAEEL	O01530	asp-6	ASpartyl Protease	0.747896	1.05087e-05	Unclassified	CTSE	Unclassified
sp|Q19087|DNPEP_CAEEL	Q19087	dnpp-1	DNPEP (aspartyl aminopeptidase) homolog	0.788024	0.00196172	Unclassified	DNPEP	Unclassified
tr|O44955|O44955_CAEEL	O44955	C34B2.8	Protein C34B2.8	0.486026	0.0149101	Unclassified	NDUFA13	Unclassified
tr|Q19579|Q19579_CAEEL	Q19579	pab-2	PolyA Binding protein	0.774424	0.000196464	Unclassified	PABPC1	Unclassified
tr|B1Q254|B1Q254_CAEEL	B1Q254	C14H10.3	Protein C14H10.3, isoform a	0.722902	0.0288313	Unclassified	PDXDC1	Unclassified
tr|Q8MXJ1|Q8MXJ1_CAEEL	Q8MXJ1	T23E7.2	Protein T23E7.2, isoform e	0.657899	0.00011919	Unclassified	PRG4	Unclassified
tr|Q17556|Q17556_CAEEL	Q17556	C01F1.3	Protein C01F1.3, isoform a	0.724934	0.001287	Unclassified	TGDS	Unclassified
tr|Q17512|Q17512_CAEEL	Q17512	B0491.5	Protein B0491.5	0.818317	0.0333373	Unclassified
tr|Q17974|Q17974_CAEEL	Q17974	C14C10.4	Protein C14C10.4	0.597	0.00162423	Unclassified
tr|G5ECE7|G5ECE7_CAEEL	G5ECE7	C34E7.4	Protein C34E7.4	0.741518	0.0374619	Unclassified
tr|Q94123|Q94123_CAEEL	Q94123	Ceasp1	Aspartic protease	0.437356	0.000107481	Unclassified
tr|Q86LS4|Q86LS4_CAEEL	Q86LS4	dao-2	Dauer or Aging adult Overexpression	0.454704	0.00123693	Unclassified
tr|Q22945|Q22945_CAEEL	Q22945	F08F3.4	Protein F08F3.4	0.582255	0.0353214	Unclassified
tr|O76367|O76367_CAEEL	O76367	F29C4.2	Protein F29C4.2	0.59021	0.0482854	Unclassified
tr|P90860|P90860_CAEEL	P90860	F36A2.7	Protein F36A2.7	0.408979	0.00299511	Unclassified
tr|Q9XU97|Q9XU97_CAEEL	Q9XU97	F44E5.1	Protein F44E5.1	0.602221	0.0355557	Unclassified
tr|Q21525|Q21525_CAEEL	Q21525	M05D6.6	Protein M05D6.6	0.660799	0.00678749	Unclassified
tr|O17694|O17694_CAEEL	O17694	ril-1	RNAi-Induced Longevity	0.716833	0.0212552	Unclassified
tr|Q8MPX7|Q8MPX7_CAEEL	Q8MPX7	spp-2	SaPosin-like Protein family	0.488845	0.0358338	Unclassified
tr|Q5R3Y5|Q5R3Y5_CAEEL	Q5R3Y5	sptl-1	Serine palmitoyltransferase 1	0.663823	0.00761746	Unclassified
tr|H2KZV5|H2KZV5_CAEEL	H2KZV5	T21H3.1	Protein T21H3.1, isoform a	0.597455	0.00119785	Unclassified
tr|Q9N362|Q9N362_CAEEL	Q9N362	Y55F3AM.13	Protein Y55F3AM.13	0.825605	0.000377585	Unclassified
tr|Q95XM5|Q95XM5_CAEEL	Q95XM5	Y71G12B.6	Protein Y71G12B.6	0.602886	0.00721959	Unclassified
tr|Q9XXL6|Q9XXL6_CAEEL	Q9XXL6	ZK1025.3	Protein ZK1025.3	0.174593	0.00409706	Unclassified
sp|P91303|VATG_CAEEL	P91303	vha-10	Vacuolar H ATPase	0.636461	0.010826	Vacuolar ATPase
tr|G5EEK9|G5EEK9_CAEEL	G5EEK9	vha-5	Vacuolar H ATPase	0.683572	0.00258509	Vacuolar ATPase
tr|G5EGP4|G5EGP4_CAEEL	G5EGP4	vha-6	Vacuolar H ATPase	0.396546	0.0446743	Vacuolar ATPase
sp|Q23680|VATF_CAEEL	Q23680	vha-9	Vacuolar H ATPase	0.641979	0.000707419	Vacuolar ATPase

## Sheet: 3f Sum. for D10HS vs YAHS -HS
Online resource 3f.1: Breakdown by worm Gene Ontology (cellular component) of proteins increased in D10 heat shocked animals were compared with YA heat shocked animals, excluding proteins showing changed abundance due to heat shock. See Online Resource 3f.2 for further characterization of unclassified worm proteins.
Worm GO (Cellular component)	Quantity
Nuclear	48
Extracellular	34
Cytoplasmic	23
Membrane	18
Cytoskeleton	15
Others	49
- Myosin	-14
- Proteasome	-10
- Mitochondrial	-7
- Intracellular	-4
- Lysosomal	-3
- Endoplasmic reticulum	-2
- Golgi apparatus	-2
- P granule	-2
- Axon	-1
- Collagen	-1
- Intermediate filament	-1
- Ribosomal	-1
- Synapse	-1
Unclassified	194
Total	381
Online resource 3f.2: Breakdown by human Gene Ontology (cellular component) of unclassified proteins increased in D10 animals when compared with YA. The closest human ortholog of the unclassified worm proteins was used to identify their potential gene ontology (cellular component).
Human GO (Cellular component)	Quantity
Cytoplasmic	47
Nuclear	30
Extracellular	17
Membrane	12
Mitochondrial	6
Cytoskeleton	5
Lysosomal	4
Endoplasmic reticulum	2
Intermediate filament	1
Golgi apparatus	1
Unclassified	69
Total	194
Online resource 3f.3: Breakdown by worm Gene Ontology (cellular component) of proteins decreased in D10 heat shocked animals were compared with YA heat shocked animals, excluding proteins showing changed abundance due to heat shock. See Online Resource 3f.4 for further characterization of unclassified worm proteins.
Worm GO (Cellular component)	Quantity
Mitochondrial	92
Ribosomal	73
Cytoplasmic	34
Membrane	19
Endoplasmic reticulum	17
Myosin	14
Others	36
- Nuclear	-13
- Vaculoar ATPase	-10
- Cytoskeleton	-3
- Extracellular	-3
- Lysosomal	-2
- P granule	-2
- Golgi apparatus	-1
- Intermediate filament	-1
- Intracellular	-1
Unclassified	189
Total	474
Online resource 3f.4: Breakdown by human Gene Ontology (cellular component) of unclassified proteins decreased in D10 animals when compared with YA. The closest human ortholog of the unclassified worm proteins was used to identify their potential gene ontology (cellular component).
Human GO (Cellular component)	Quantity
Mitochondrial	45
Cytoplasmic	43
Nuclear	18
Endoplasmic reticulum	12
Membrane	11
Peroxisome	5
Cytoskeleton	3
Extracellular	3
Ribosomal	3
Golgi apparatus	2
Myosin	2
Sarcoplasmic reticulum	1
Unclassified	41
Total	189
