# Supplementary material for: Altered proteostasis in aging and heat shock response in C. elegans revealed by analysis of the global and de novo synthesized proteome
Source: Cell Mol Life Sci. 2014 Jan 24;71(17):3339–61. doi: 10.1007/s00018-014-1558-7 (PMC4131143; doi:10.1007/s00018-014-1558-7)
Supplement: Supplementary file 5 — 5a: Spreadsheet of proteins showing increased abundance in heat shocked young adult animals when compared with age-matched controls 5b: Spreadsheet of proteins showing decreased abundance in heat shocked young adult animals when compared with age-matched controls 5c: Spreadsheet of proteins showing increased abundance in heat shocked D5 animals when compared with age-matched controls 5d: Spreadsheet of proteins showing decreased abundance in heat shocked D5 animals when compared with age-matched controls 5e: Spreadsheet of proteins showing increased abundance in heat shocked D10 animals when compared with age-matched controls 5f: Spreadsheet of proteins showing decreased abundance in heat shocked D10 animals when compared with age-matched controls (XLSX 33 kb) [file 18_2014_1558_MOESM5_ESM.xlsx]

## Sheet: 5a YAHS vs YA up
Online resource 5a: Spreadsheet of proteins showing increased abundance in heat shocked young adult animals when compared with age-matched controls
Accession	Uniprot	Gene	Protein	Fold change YAHS vs YA	Stouffers Pval	Worm gene ontology (Cellular component)	Human homolog	Human gene ontology (Cellular component)
sp|Q18688|HSP90_CAEEL	Q18688	daf-21	abnormal DAuer Formation	1.23204	7.26028e-11	Cytoplasmic
tr|Q95QM8|Q95QM8_CAEEL	Q95QM8	F07A11.2	Orthologous to human isoform 2 of glucosamine-fructose-6-phosphate aminotransferase [isomerizing] 1	1.32304	0.0125403	Cytoplasmic
tr|G5ECS4|G5ECS4_CAEEL	G5ECS4	glf-1	GaLactoFuranose synthesis (UGM, UDP-galactopyranose mutase)	1.6792	0.0331979	Cytoplasmic
tr|O17389|O17389_CAEEL	O17389	tth-1	Tetra THymosin (four thymosin repeat protein)	1.57043	0.0035588	Cytoplasmic
tr|Q8WSN6|Q8WSN6_CAEEL	Q8WSN6	tpxl-1	TPX2 (Targeting Protein for Xenopus Klp2)-Like	1.43213	0.049299	Cytoskeleton
sp|P20163|HSP7D_CAEEL	P20163	hsp-4	Heat Shock Protein	1.70775	2.09315e-08	Endoplasmic reticulum
sp|Q09512|TTL12_CAEEL	Q09512	ttll-12	Tubulin Tyrosine Ligase Like	2.04555	0.00344415	Endoplasmic reticulum
sp|O16999|ZPR1_CAEEL	O16999	W03F9.1	Orthologous to human zinc finger protein ZPR1	1.4333	0.0423783	Endoplasmic reticulum
sp|Q11174|CHIT_CAEEL	Q11174	cht-1	CHiTinase	1.26837	0.0370182	Extracellular
tr|G5EFP4|G5EFP4_CAEEL	G5EFP4	sym-1	SYnthetic lethal with Mec	1.74589	0.0301275	Extracellular
sp|O45293|GALT8_CAEEL	O45293	gly-8	GLYcosylation related	2.27311	1.84309e-05	Golgi apparatus
sp|P34696|HSP11_CAEEL	P34696	hsp-16.1	Heat Shock Protein	19.5608	0.000236119	Golgi apparatus
tr|O01577|O01577_CAEEL	O01577	unc-108	UNCoordinated	1.33651	0.0231081	Golgi apparatus
tr|G5ECT5|G5ECT5_CAEEL	G5ECT5	ifa-1	Intermediate Filament, A	1.22464	0.0326114	Intermediate filament
tr|G8JY94|G8JY94_CAEEL	G8JY94	ifc-2	Intermediate Filament, C	1.21039	0.015135	Intermediate filament
sp|O02365|IFA2_CAEEL	O02365	mua-6	MUscle Attachment abnormal	1.2006	0.0130046	Intermediate filament
tr|Q8T3B7|Q8T3B7_CAEEL	Q8T3B7	noah-1	NOmpA Homolog (Drosophila nompA: no mechanoreceptor potential A)	1.48968	2.93407e-05	Membrane
tr|Q9XUE5|Q9XUE5_CAEEL	Q9XUE5	noah-2	NOmpA Homolog (Drosophila nompA: no mechanoreceptor potential A)	1.39016	0.00777371	Membrane
tr|O18693|O18693_CAEEL	O18693	acs-2	fatty Acid CoA Synthetase family	1.27011	0.00232963	Mitochondrial
tr|G5ECU5|G5ECU5_CAEEL	G5ECU5	F44E5.4	Orthologous to human isoform 1 of heat shock cognate 71kDa protein	3.14726	0.00154448	Unclassified	HSPA8	Cytoplasmic
tr|H2FLH1|H2FLH1_CAEEL	H2FLH1	F58E6.13	Protein F58E6.13, isoform c	1.81258	0.0220024	Unclassified	SVEP1	Cytoplasmic
tr|P91871|P91871_CAEEL	P91871	fasn-1	Fatty Acid SyNthase	1.3006	1.11101e-08	Unclassified	FASN	Cytoplasmic
tr|Q9TYS3|Q9TYS3_CAEEL	Q9TYS3	ftn-2	FerriTiN	1.32686	0.0235049	Unclassified	FTH1	Cytoplasmic
sp|P10299|GSTP1_CAEEL	P10299	gst-1	Glutathione S-Transferase	1.77826	0.0034742	Unclassified	GSTP1	Cytoplasmic
sp|P06581|HSP16_CAEEL	P06581	hsp-16.41	Heat Shock Protein	24.9444	0.0121621	Unclassified	CRYAB	Cytoplasmic
tr|O45246|O45246_CAEEL	O45246	hsp-70	Heat Shock Protein	5.02084	0.00285895	Unclassified	HSPA8	Cytoplasmic
tr|G5ED01|G5ED01_CAEEL	G5ED01	inos-1	INOsitol-3-phosphate Synthase	1.27385	0.0421495	Unclassified	ISYNA1	Cytoplasmic
tr|Q18625|Q18625_CAEEL	Q18625	lec-4	gaLECtin	1.27107	0.000548865	Unclassified	LGALS4	Cytoplasmic
tr|G5EFI4|G5EFI4_CAEEL	G5EFI4	lec-5	gaLECtin	1.2259	0.00092933	Unclassified	LGALS4	Cytoplasmic
tr|Q22501|Q22501_CAEEL	Q22501	pps-1	3'-Phosphoadenosine 5'-Phosphosulfate Synthetase	1.59563	0.0404215	Unclassified	PAPSS1	Cytoplasmic
tr|G5EDV0|G5EDV0_CAEEL	G5EDV0	E01G4.6	Orthologous to human neurofilament heavy polypeptide	1.32601	0.0105041	Unclassified	NEFH	Cytoskeleton
tr|Q65XX4|Q65XX4_CAEEL	Q65XX4	Y47G6A.15	Protein Y47G6A.15 OS=Caenorhabditis elegans GN=Y47G6A.15 PE=2 SV=1	2.48045	6.98188e-07	Unclassified	SLMAP	Membrane
tr|Q20277|Q20277_CAEEL	Q20277	fipr-21	FIP (Fungus-Induced Protein) Related	1.31113	0.0264047	Unclassified	HNRNPA3	Nuclear
sp|Q05036|YLA4_CAEEL	Q05036	C30C11.4	Member of HSP70 family	1.3931	3.9857e-14	Unclassified	HSPA4L	Unclassified
tr|Q17993|Q17993_CAEEL	Q17993	C14F11.6	Protein C14F11.6 OS=Caenorhabditis elegans GN=C14F11.6 PE=2 SV=1	1.52258	0.0368719	Unclassified	Unclassified
sp|P55326|YZG1_CAEEL	P55326	F13E6.1	Orthologous to human isoform 1 of tumor protein D52	1.31496	0.00495661	Unclassified	Unclassified
sp|Q19948|YPP4_CAEEL	Q19948	F32A5.4	Uncharacterized protein F32A5.4	3.30566	0.0164741	Unclassified	Unclassified
tr|O45097|O45097_CAEEL	O45097	F57H12.6	Protein F57H12.6 OS=Caenorhabditis elegans GN=F57H12.6 PE=2 SV=2	1.26807	0.0191361	Unclassified	Unclassified
tr|Q20964|Q20964_CAEEL	Q20964	lys-4	LYSozyme	1.44112	0.00250302	Unclassified	Unclassified
tr|H2KMK6|H2KMK6_CAEEL	H2KMK6	Y38E10A.22	Protein Y38E10A.22, isoform a OS=Caenorhabditis elegans GN=Y38E10A.22 PE=4 SV=1	1.39734	0.0424839	Unclassified	Unclassified

## Sheet: 5b YAHS vs YA down
Online resource 5b: Spreadsheet of proteins showing decreased abundance in heat shocked young adult animals when compared with age-matched controls
Accession	Uniprot	Gene	Protein	Fold change YAHS vs YA	Stouffers Pval	Worm gene ontology (Cellular component)	Human homolog	Human gene ontology (Cellular component)
sp|Q18164|DPYD_CAEEL	Q18164	dpyd-1	DihydroPYrimidine Dehydrogenase	0.776594	0.00329198	Cytoplasmic
sp|P05690|VIT2_CAEEL	P05690	vit-2	VITellogenin structural genes (yolk protein genes)	0.802901	7.38166e-05	Extracellular
sp|P18948|VIT6_CAEEL	P18948	vit-6	VITellogenin structural genes (yolk protein genes)	0.796515	0.00227686	Extracellular
sp|Q21929|DCXR_CAEEL	Q21929	dhs-21	DeHydrogenases, Short chain	0.710543	0.0166265	Membrane
sp|O17528|TMED2_CAEEL	O17528	sel-9	Suppressor/Enhancer of Lin-12	0.805332	0.0411949	Membrane
sp|P34575|CISY_CAEEL	P34575	cts-1	CiTrate Synthase	0.819659	0.000140189	Mitochondrial
sp|O02640|MDHM_CAEEL	O02640	mdh-1	Malate DeHydrogenase	0.817906	9.97332e-08	Mitochondrial
tr|O01542|O01542_CAEEL	O01542	cpn-3	CalPoNin	0.797614	0.00277224	Myosin
tr|Q9GP96|Q9GP96_CAEEL	Q9GP96	mlp-1	MLP/CRP family (Muscle LIM Protein/Cysteine-rich Protein)	0.720987	0.037167	Myosin
tr|Q9XW17|Q9XW17_CAEEL	Q9XW17	car-1	Cytokinesis, Apoptosis, RNA-associated	0.749572	0.000528081	P granule
sp|Q95YF3|CGH1_CAEEL	Q95YF3	cgh-1	Conserved Germline Helicase	0.794906	0.00115188	P granule
sp|P34689|GLH1_CAEEL	P34689	glh-1	Germ Line Helicase	0.825844	0.0112226	P granule
tr|Q304E5|Q304E5_CAEEL	Q304E5	pgl-1	P-GranuLe abnormality	0.796719	0.00279704	P granule
tr|P91306|P91306_CAEEL	P91306	cey-2	C. Elegans Y-box	0.55556	2.9505e-05	Unclassified	YBX1	Cytoplasmic
tr|P91398|P91398_CAEEL	P91398	cey-3	C. Elegans Y-box	0.715579	0.0206516	Unclassified	YBX1	Cytoplasmic
sp|Q10454|KARG1_CAEEL	Q10454	F46H5.3	Orthologous to human creatine kinase M-type	0.794758	1.57793e-07	Unclassified	CKM	Cytoplasmic
sp|Q20363|SIP1_CAEEL	Q20363	sip-1	Stress Induced Protein	0.716916	0.000534465	Unclassified	CRYAB	Cytoplasmic
sp|Q17334|ADH1_CAEEL	Q17334	sodh-1	SOrbitol DeHydrogenase family	0.557297	1.77636e-15	Unclassified	ADH4	Cytoplasmic
sp|Q27535|KARG2_CAEEL	Q27535	ZC434.8	Orthologous to human creatine kinase B-type	0.762885	0.00427863	Unclassified	CKB	Cytoplasmic
sp|O01805|ACBP1_CAEEL	O01805	acbp-1	Acyl-Coenzyme A Binding Protein	0.824266	0.00448183	Unclassified	DBI	Endoplasmic reticulum
tr|H2FLK8|H2FLK8_CAEEL	H2FLK8	lea-1	plant Late Embryo Abundant (LEA) related	0.791608	1.39697e-06	Unclassified	DSPP	Extracellular
tr|H2FLL1|H2FLL1_CAEEL	H2FLL1	lea-1	plant Late Embryo Abundant (LEA) related	0.768277	2.04461e-06	Unclassified	DSPP	Extracellular
tr|Q20603|Q20603_CAEEL	Q20603	scl-2	SCP-Like extracellular protein	0.669545	0.0223111	Unclassified	CRISP3	Extracellular
tr|Q22352|Q22352_CAEEL	Q22352	T08H10.1	Orthologous to human aldo-keto reductase family 1 member B10	0.825351	0.00923713	Unclassified	AKR1B10	Extracellular
tr|Q17499|Q17499_CAEEL	Q17499	B0395.3	Orthologous to human isoform 1 of carnitine O-acetyltransferase	0.802855	0.0435533	Unclassified	CRAT	Mitochondrial
tr|Q9TZ33|Q9TZ33_CAEEL	Q9TZ33	ucr-2.3	Ubiquinol-Cytochrome c oxidoReductase complex	0.813797	0.0431582	Unclassified	UQCRC2	Mitochondrial
sp|O61235|CATA2_CAEEL	O61235	ctl-1	CaTaLase	0.775369	3.34856e-05	Unclassified	CAT	Peroxisome
sp|Q27487|CATA1_CAEEL	Q27487	ctl-2	CaTaLase	0.776374	0.00305509	Unclassified	CAT	Peroxisome
tr|B3WFT8|B3WFT8_CAEEL	B3WFT8	C14F11.4	Protein C14F11.4, isoform a	0.795468	0.03785	Unclassified	Unclassified
tr|Q18577|Q18577_CAEEL	Q18577	C42D4.1	Protein C42D4.1 OS=Caenorhabditis elegans GN=C42D4.1 PE=4 SV=1	0.806821	0.0388841	Unclassified	Unclassified
tr|Q18599|Q18599_CAEEL	Q18599	C44B7.10	Protein C44B7.10 OS=Caenorhabditis elegans GN=C44B7.10 PE=2 SV=3	0.829605	0.00138787	Unclassified	Unclassified
tr|Q9XX57|Q9XX57_CAEEL	Q9XX57	dct-16	DAF-16/FOXO Controlled, germline Tumor affecting	0.801762	0.00209873	Unclassified	Unclassified
sp|P30627|GLBH_CAEEL	P30627	glb-1	GLoBin related	0.63091	0.0100074	Unclassified	Unclassified
tr|Q9XUT9|Q9XUT9_CAEEL	Q9XUT9	K06G5.1	Protein K06G5.1, isoform a	0.702244	0.0150168	Unclassified	Unclassified
tr|G5EET8|G5EET8_CAEEL	G5EET8	pud-1.1	Protein F15E11.13 OS=Caenorhabditis elegans GN=F15E11.13 PE=4 SV=1	0.519009	5.38414e-05	Unclassified	Unclassified
tr|G5EBF3|G5EBF3_CAEEL	G5EBF3	pud-2.1	Protein F15E11.1 OS=Caenorhabditis elegans GN=F15E11.1 PE=4 SV=1	0.587348	0.000107292	Unclassified	Unclassified

## Sheet: 5c D5HS vs D5 up
Online resource 5c: Spreadsheet of proteins showing increased abundance in heat shocked D5 animals when compared with age-matched controls
Accession	Uniprot	Gene	Protein	Fold change D5HS vs D5	Stouffers Pval	Worm gene ontology (Cellular component)	Human homolog	Human gene ontology (Cellular component)
sp|P06582|HSP12_CAEEL	P06582	hsp-16.2	Heat Shock Protein	3.77455	7.18115e-05	Cytoplasmic
sp|P05690|VIT2_CAEEL	P05690	vit-2	VITellogenin structural genes (yolk protein genes)	1.21283	0.000337506	Extracellular
sp|Q9N4J2|VIT3_CAEEL	Q9N4J2	vit-3	VITellogenin structural genes (yolk protein genes)	1.25149	0.0133359	Extracellular
sp|P34696|HSP11_CAEEL	P34696	hsp-16.1	Heat Shock Protein	3.59743	4.19586e-05	Golgi apparatus
tr|Q27485|Q27485_CAEEL	Q27485	his-35	HIStone	1.35374	0.0265465	Nuclear
tr|G5ECU5|G5ECU5_CAEEL	G5ECU5	F44E5.4	Orthologous to human isoform 1 of heat shock cognate 71kDa protein	4.68626	5.41278e-12	Unclassified	HSPA8	Cytoplasmic
tr|O45246|O45246_CAEEL	O45246	hsp-70	Heat Shock Protein	4.03723	8.04828e-05	Unclassified	HSPA8	Cytoplasmic
sp|P06581|HSP16_CAEEL	P06581	hsp-16.41	Heat Shock Protein	3.77284	0.00331645	Unclassified	CRYAB	Cytoplasmic
sp|P46563|ALF2_CAEEL	P46563	aldo-2	ALDOlase (fructose bisphosphate aldolase)	1.22102	0.00195658	Unclassified	ALDOA	Cytoplasmic
tr|Q65ZB1|Q65ZB1_CAEEL	Q65ZB1	mdt-28	MeDiaTor	1.20901	0.0220511	Unclassified	Unclassified
tr|Q9GUF2|Q9GUF2_CAEEL	Q9GUF2	acp-6	ACid Phosphatase family	1.2894	0.0232502	Unclassified	Unclassified

## Sheet: 5d D5HS vs D5 down
Online resource 5d: Spreadsheet of proteins showing decreased abundance in heat shocked D5 animals when compared with age-matched controls
Accession	Uniprot	Gene	Protein	Fold change D5HS vs D5	Stouffers Pval	Worm gene ontology (Cellular component)	Human homolog	Human gene ontology (Cellular component)
tr|Q95QM8|Q95QM8_CAEEL	Q95QM8	F07A11.2	Orthologous to human isoform 2 of glucosamine-fructose-6-phosphate aminotransferase [isomerizing] 1	0.76251	0.0370405	Cytoplasmic
tr|Q65ZI9|Q65ZI9_CAEEL	Q65ZI9	asns-2	Asparagine synthetase	0.661035	7.06613e-05	Membrane
tr|Q9GZE9|Q9GZE9_CAEEL	Q9GZE9	F22F7.1	Orthologous to human probable saccharopine dehydrogenase	0.663669	0.00308757	Membrane
sp|P49632|RL40_CAEEL	P49632	ubq-2	UBiQuitin	0.808517	0.0127969	Ribosomal
tr|Q18012|Q18012_CAEEL	Q18012	C15C7.5	Protein C15C7.5	0.806375	0.0415786	Unclassified	GOLGA4	Golgi
tr|Q9GZI3|Q9GZI3_CAEEL	Q9GZI3	pod-2	Polarity and Osmotic sensitivity Defect	0.744649	0.00157847	Unclassified	ACACB	Membrane
sp|O61235|CATA2_CAEEL	O61235	ctl-1	CaTaLase	0.804878	0.00724387	Unclassified	CAT	Peroxisome

## Sheet: 5e D10HS vs D10 up
Online resource 5e: Spreadsheet of proteins showing increased abundance in heat shocked D10 animals when compared with age-matched controls
Accession	Uniprot	Gene	Protein	Fold change D10HS vs D10	Stouffers Pval	Worm gene ontology (Cellular component)	Human homolog	Human gene ontology (Cellular component)
sp|P06582|HSP12_CAEEL	P06582	hsp-16.2	Heat Shock Protein	1.80123	0.000196624	Cytoplasmic
sp|P34328|HSP10_CAEEL	P34328	hsp-12.2	Heat Shock Protein	1.20438	0.0298639	Cytoplasmic
sp|P34696|HSP11_CAEEL	P34696	hsp-16.1	Heat Shock Protein	1.76528	0.000330528	Golgi apparatus
tr|H2KZS3|H2KZS3_CAEEL	H2KZS3	T23E7.2	Orthologous to human isoform D of proteoglycan 4	1.3666	0.000107613	Membrane
sp|Q22866-2|TPM1_CAEEL	Q22866-2	lev-11	LEVamisole resistant	1.28026	0.000459	Myosin
sp|Q23551-5|UNC22_CAEEL	Q23551-5	unc-22	UNCoordinated	1.20997	0.0184797	Myosin
sp|Q27371|TNNT_CAEEL	Q27371	mup-2	MUscle Positioning	1.23641	0.0122841	Myosin
tr|Q7Z072|Q7Z072_CAEEL	Q7Z072	tnt-2	TropoNin T	1.23416	0.00201073	Myosin
tr|H2L0I3|H2L0I3_CAEEL	H2L0I3	lfi-1	Lin-5 (Five) Interacting protein	1.27848	0.000496836	Nuclear
tr|G5ECU5|G5ECU5_CAEEL	G5ECU5	F44E5.4	Orthologous to human isoform 1 of heat shock cognate 71kDa protein	3.01408	0	Unclassified	HSPA8	Cytoplasmic
tr|O45246|O45246_CAEEL	O45246	hsp-70	Heat Shock Protein	2.2876	8.65982e-10	Unclassified	HSPA8	Cytoplasmic
sp|P02513|HSP17_CAEEL	P02513	hsp-16.48	Heat Shock Protein	1.80757	0.00616612	Unclassified	CRYAB	Cytoplasmic
sp|P06581|HSP16_CAEEL	P06581	hsp-16.41	Heat Shock Protein	2.49269	0.00990442	Unclassified	CRYAB	Cytoplasmic
sp|P19626|MLR2_CAEEL	P19626	mlc-2	Myosin Light Chain	1.2314	0.0341899	Unclassified	MYLPF	Myosin
tr|B3WFT8|B3WFT8_CAEEL	B3WFT8	C14F11.4	Protein C14F11.4, isoform a	1.29808	0.0206387	Unclassified	Unclassified
tr|O45444|O45444_CAEEL	O45444	clec-63	C-type LECtin	1.23836	0.00254826	Unclassified	Unclassified

## Sheet: 5f D10HS vs D10 down
Online resource 5f: Spreadsheet of proteins showing decreased abundance in heat shocked D10 animals when compared with age-matched controls
Accession	Uniprot	Gene	Protein	Fold change D10HS vs D10	Stouffers Pval	Worm gene ontology (Cellular component)	Human homolog	Human gene ontology (Cellular component)
tr|Q23588|Q23588_CAEEL	Q23588	upp-1	Uridine PhosPhorylase	0.641384	0.0180849	Cytoplasmic
sp|Q18164|DPYD_CAEEL	Q18164	dpyd-1	DihydroPYrimidine Dehydrogenase	0.76909	0.000809818	Cytoplasmic
sp|P55216|CGL2_CAEEL	P55216	cth-2	CystaTHionine gamma lyase	0.746357	0.0417258	Endoplasmic reticulum
tr|O45679|O45679_CAEEL	O45679	cysl-2	CYsteine Synthase Like	0.791994	4.81611e-09	Unknown	CBS	Cytoplasmic
tr|Q19680|Q19680_CAEEL	Q19680	F21D5.1	Orthologous to human phosphoacetylglucosamine mutase	0.825168	0.00506931	Unknown	PGM3	Cytoplasmic
tr|Q17499|Q17499_CAEEL	Q17499	B0395.3	Orthologous to human isoform 1 of carnitine O-acetyltransferase	0.826471	0.0218701	Unknown	CRAT	Mitochondrial
