# Supplementary material for: Altered proteostasis in aging and heat shock response in C. elegans revealed by analysis of the global and de novo synthesized proteome
Source: Cell Mol Life Sci. 2014 Jan 24;71(17):3339–61. doi: 10.1007/s00018-014-1558-7 (PMC4131143; doi:10.1007/s00018-014-1558-7)
Supplement: Supplementary file 6 — 6a: Spreadsheet of AHA-modified peptides showing increased abundance in D5 and/or D10 animals when compared with young adults 6b: Spreadsheet of AHA-modified peptides showing decreased abundance in D5 and/or D10 animals when compared with young adults (XLSX 29 kb) [file 18_2014_1558_MOESM6_ESM.xlsx]

## Sheet: 6a AHA D5andorD10vsYA up
Online resource 6a: Spreadsheet of AHA-modified peptides showing increased abundance in D5 and/or D10 animals when compared with young adults
Accession	Uniprot	Gene	Protein	Peptide sequence	D5vYA n	D5vYA Geomean	D5vYA Max	D5vYA Min	D10vYA n	D10vYA Geomean	D10vYA Max	D10vYA Min	Worm gene ontology (Cellular component)	Human homolog	Human gene ontology (Cellular component)
sp|Q18493|UAP1_CAEEL	Q18493	C36A4.4	Orthologous to human isoform AGX2 of UDP-N-acetylhexosamine pyrophosphorylase	IHWAVMTSPGTEEATR	4	1.76752	2.04709	1.46221	1	1.8055	2.25858	1.50713	Cytoplasmic
sp|Q9N4J2|VIT3_CAEEL; sp|P18947|VIT4_CAEEL; sp|P06125|VIT5_CAEEL	Q9N4J2; P18947; P06125	vit-3; vit-4; vit-5	VITellogenin structural genes (yolk protein genes)	IPTTIGMPLTISGK	4	5.87874	7.5147	4.20665	1	19.3847	27.3004	14.4629	Extracellular
sp|Q9N4J2|VIT3_CAEEL; sp|P18947|VIT4_CAEEL; sp|P06125|VIT5_CAEEL	Q9N4J2; P18947; P06125	vit-3; vit-4; vit-5	VITellogenin structural genes (yolk protein genes)	RIPTTIGMPLTISGK	20	18.6511	20.228	16.9635	13	13.8984	18.0753	10.4807	Extracellular
sp|P18948|VIT6_CAEEL	P18948	vit-6	VITellogenin structural genes (yolk protein genes)	HRDMDYAFLPIDADSIPEVVR	2	7.64318	9.31423	5.97071	10	13.6141	21.16	9.02172	Extracellular
sp|Q9N4J2|VIT3_CAEEL; sp|P18947|VIT4_CAEEL; sp|P06125|VIT5_CAEEL	Q9N4J2; P18947; P06125	vit-3; vit-4; vit-5	VITellogenin structural genes (yolk protein genes)	TISHSQYQMSTEEIDR	10	9.75364	11.0778	8.39386	7	11.4311	17.768	6.85982	Extracellular
sp|P55155|VIT1_CAEEL; sp|P05690|VIT2_CAEEL	P55155; P05690	vit-1; vit-2	VITellogenin structural genes (yolk protein genes)	AVVNMISFNPIAPR	20	11.8981	13.6535	9.99938	13	9.6719	13.5414	6.66424	Extracellular
sp|P05690|VIT2_CAEEL	P05690	vit-2	VITellogenin structural genes (yolk protein genes)	TITEQIQEVENNMPETSHFLAR	132	9.35759	11.6172	6.97655	143	7.10857	12.1801	4.01555	Extracellular
sp|P18948|VIT6_CAEEL	P18948	vit-6	VITellogenin structural genes (yolk protein genes)	VVYGENEIEMYKTEEGLICR	21	15.3823	18.5843	12.111	82	6.93745	12.4861	3.63052	Extracellular
sp|Q9N4J2|VIT3_CAEEL; sp|P18947|VIT4_CAEEL; sp|P06125|VIT5_CAEEL	Q9N4J2; P18947; P06125	vit-3; vit-4; vit-5	VITellogenin structural genes (yolk protein genes)	VQSGIQMLQEIVKK	2	5.61314	6.70645	4.4657	13	6.13443	8.86628	3.83138	Extracellular
sp|Q9N4J2|VIT3_CAEEL; sp|P18947|VIT4_CAEEL; sp|P06125|VIT5_CAEEL	Q9N4J2; P18947; P06125	vit-3; vit-4; vit-5	VITellogenin structural genes (yolk protein genes)	LEAPQQMYWNTELR	1	15.2092	20.2659	10.1526	1	5.91444	11.007	3.50711	Extracellular
sp|P06125|VIT5_CAEEL	P06125	vit-5	VITellogenin structural genes (yolk protein genes)	SAPVDEMNQDQK	2	8.64707	10.7669	6.50255	1	5.60612	9.58579	3.39612	Extracellular
sp|P06125|VIT5_CAEEL	P06125	vit-5	VITellogenin structural genes (yolk protein genes)	AIEMEQKVEQLQEIFR	1	5.4711	6.42325	4.51895	2	4.16988	6.257	2.80422	Extracellular
sp|P18948|VIT6_CAEEL	P18948	vit-6	VITellogenin structural genes (yolk protein genes)	HQLVSAFTLNTMELIYAGEK	3	3.39435	4.16956	2.59931	1	2.55889	3.56627	1.97339	Extracellular
sp|Q22288|TTR15_CAEEL	Q22288	ttr-15	TransThyretin-Related family domain	IGGTYDMTYVTLDILSAK	3	1.67556	1.97515	1.36269	5	1.66439	2.19347	1.26732	Extracellular
sp|P90900|IFA4_CAEEL	P90900	ifa-4	Intermediate Filament, A	ITEIGGSNLTSGMSPFGGHAASAIR	1	2.29055	2.81076	1.77035	2	2.95415	4.55114	1.98079	Intermediate filament
sp|Q965W1|FABP9_CAEEL	Q965W1	lbp-9	Lipid Binding Protein	TKPALEFAVNGDEWTMNSNSTFK	9	1.64693	1.80053	1.48433	6	1.8337	2.21327	1.51658	Unclassified	FABP4	Cytoplasmic
sp|Q18688|HSP90_CAEEL	Q18688	daf-21	abnormal DAuer Formation	LVSSPCCIVTSEYGWSANMER	3	1.94174	2.40644	1.47695					Cytoplasmic
sp|P18948|VIT6_CAEEL	P18948	vit-6	VITellogenin structural genes (yolk protein genes)	DMDYAFLPIDADSIPEVVR	2	16.5114	19.7954	13.2273					Extracellular
sp|P18948|VIT6_CAEEL	P18948	vit-6	VITellogenin structural genes (yolk protein genes)	EMFEKEENFQR	1	14.5574	18.5317	10.5831					Extracellular
sp|P55155|VIT1_CAEEL; sp|P05690|VIT2_CAEEL	P55155; P05690	vit-1; vit-2	VITellogenin structural genes (yolk protein genes)	SQLLVVRPEMPSSLR	1	13.4201	17.3723	9.4679					Extracellular
sp|P18948|VIT6_CAEEL	P18948	vit-6	VITellogenin structural genes (yolk protein genes)	VPTPMGLPVQFTSK	3	12.3985	14.6606	10.1286					Extracellular
sp|Q9N4J2|VIT3_CAEEL; sp|P18947|VIT4_CAEEL; sp|P06125|VIT5_CAEEL	Q9N4J2; P18947; P06125	vit-3; vit-4; vit-5	VITellogenin structural genes (yolk protein genes)	DNEFMTADNYETEDVEEFHR	10	9.79349	13.0462	6.52066					Extracellular
sp|P18947|VIT4_CAEEL; sp|P06125|VIT5_CAEEL	P18947; P06125	vit-4; vit-5	VITellogenin structural genes (yolk protein genes)	INAQGNVLSQWTLPMVLMTEQDFEFTLENK	1	7.05353	8.59714	5.50992					Extracellular
sp|Q9N4J2|VIT3_CAEEL; sp|P18947|VIT4_CAEEL; sp|P06125|VIT5_CAEEL	Q9N4J2; P18947; P06125	vit-3; vit-4; vit-5	VITellogenin structural genes (yolk protein genes)	TELLAARPQMPSSLR	1	3.77167	4.95525	2.58809					Extracellular
sp|P18948|VIT6_CAEEL	P18948	vit-6	VITellogenin structural genes (yolk protein genes)	EHQELLSMPVEFDYEHGLVR	2	1.97586	2.30988	1.64185					Extracellular
sp|Q9N4J2|VIT3_CAEEL; sp|P18947|VIT4_CAEEL; sp|P06125|VIT5_CAEEL	Q9N4J2; P18947; P06125	vit-3; vit-4; vit-5	VITellogenin structural genes (yolk protein genes)	VQSGIQMLQEIVK	6	1.86152	2.30735	1.41447					Extracellular
sp|P55155|VIT1_CAEEL; sp|P05690|VIT2_CAEEL	P55155; P05690	vit-1; vit-2	VITellogenin structural genes (yolk protein genes)	RAVVNMISFNPIAPR	7	1.74343	2.10641	1.36521					Extracellular
sp|P41996|CPG2_CAEEL	P41996	cpg-2	Chondroitin ProteoGlycan	AIVMFCPAGLK	1	1.65624	2.0727	1.23979					Extracellular
sp|Q19200|STO1_CAEEL	Q19200	sto-1	STOmatin	TSTIIFPFPMEILGGISK	1	4.90574	5.88061	3.93086					Mitochondrial
sp|Q23629|DHTK1_CAEEL	Q23629	ZK836.2	Orthologous to human probable 2-oxoglutarate dehydrogenase E1 component DHKTD1 homolog, mitochondrial	IGDLMLK	1	2.23574	2.64205	1.82942					Mitochondrial
sp|P62784|H4_CAEEL	P62784	his-1	HIStone	TVTAMDVVYALKR	2	5.2099	5.62506	4.79418					Nuclear
sp|P42168|KC1A_CAEEL	P42168	kin-19	protein KINase	GFPAEFPMYLSYTR	1	3.01247	3.90679	2.11816					Nuclear
sp|Q18240|SPR2_CAEEL	Q18240	spr-2	Suppressor of PResenilin defect	LIELDAIQHQLDVMSENAAEEVLK	1	1.87871	2.18521	1.57222					Nuclear
sp|P49029|MGN_CAEEL	P49029	mag-1	Drosophila MAGonashi homolog	IIEDSEIMQEDDDNWPEPDKIGR	7	1.51721	1.71595	1.30979					Nuclear
sp|Q93572|RLA0_CAEEL	Q93572	rla-0	Ribosomal protein, Large subunit, Acidic (P1)	QVYDDGTLYTPEVLDMTTEELR	2	1.72951	2.032	1.42481					Ribosomal
sp|O44400|F37C4_CAEEL	O44400	F37C4.5	Protein F37C4.5	VTAGVEAEMHVTYFGK	1	1.75646	1.90139	1.61153					Unclassified
sp|Q27535|KARG2_CAEEL	Q27535	ZC434.8	Orthologous to human creatine kinase B-type	ATDTQPAMDLGEK	1	1.54287	1.58918	1.49657					Unclassified	CKB	Cytoplasmic
sp|O01541|SYAC_CAEEL	O01541	aars-2	Alanyl Amino-acyl tRNA Synthetase	AVQSLPEGTMTFPGDVSWR					1	1.41939	1.6556	1.23376	Cytoplasmic
sp|P52275|TBB2_CAEEL	P52275	tbb-2	TuBulin, Beta	EVDEQMLNVQNK					1	2.50702	3.72334	1.63009	Cytoskeleton
sp|P18948|VIT6_CAEEL	P18948	vit-6	VITellogenin structural genes (yolk protein genes)	AVINMLQVNILK					17	6.27346	12.4786	2.96396	Extracellular
sp|Q21338|SPT5H_CAEEL	Q21338	spt-5	SPT transcription factor family	SALNQFTITMVPIKDMVDVLR					1	1.74179	2.29823	1.32671	Nuclear
sp|O17271|HEH1_CAEEL	O17271	heh-1	HE1 homologue	VGGSAMVDFPQTNSDACTYGVK					1	2.24444	3.11434	1.59603	Unclassified	NPC2	Extracellular

## Sheet: 6b AHA D5andorD10vsYA down
Online resource 6b: Spreadsheet of AHA-modified peptides showing decreased abundance in D5 and/or D10 animals when compared with young adults
Accession	Uniprot	Gene	Protein	Peptide sequence	D5vYA n	D5vYA Geomean	D5vYA Max	D5vYA Min	D10vYA n	D10vYA Geomean	D10vYA Max	D10vYA Min	Worm gene ontology (Cellular component)	Human homolog	Human gene ontology (Cellular component)
sp|P17330|G3P3_CAEEL	P17330	gpd-3	GPD (Glyceraldehyde 3- Phosphate Dehydrogenase)	VIISAPSADAPMFVVGVNHEK	9	0.638298	0.685322	0.586517	6	0.536236	0.615236	0.468547	Cytoplasmic
sp|Q10576|P4HA1_CAEEL	Q10576	dpy-18	DumPY: shorter than wild- type	DLFTSIADMQNLLETER	9	0.628259	0.784864	0.470291	1	0.342627	0.581462	0.183375	Endoplasmic reticulum
sp|P52713|MMSA_CAEEL	P52713	alh-8	ALdehyde deHydrogenase	TVTQYWNESLTELKPQMSFPQLK	5	0.714025	0.815213	0.609829	1	0.499087	0.600441	0.419638	Mitochondrial
sp|Q22111|MMAA1_CAEEL	Q22111	mmaa-1	MethylMalonic Aciduria type A protein	VAVLTIDPTSAMTGGSVLGDLTR	4	0.534804	0.685592	0.384015	4	0.485459	0.823255	0.289273	Mitochondrial
sp|Q9XXK1|ATPA_CAEEL	Q9XXK1	H28O16.1	ATP synthase subunit alpha, mitochondrial OS=Caenorhabditis elegans GN=H28O16.1 PE=1 SV=1	QGQYVPMGIEEQVGVIYAGVK	1	0.377455	0.451143	0.303768	3	0.616112	0.802279	0.469156	Mitochondrial
sp|P02567|MYO1_CAEEL	P02567	myo-1	MYOsin heavy chain structural genes	ENQIHSLQDEMNSQDETIGK	1	0.567031	0.665175	0.468887	1	0.484433	0.658338	0.348717	Myosin
sp|P19626|MLR2_CAEEL; sp|P19625|MLR1_CAEEL	P19626; P19625	mlc-2; mlc-1	Myosin Light Chain	EAFGIMDQNK	4	0.37515	0.45733	0.292919	2	0.380397	0.506968	0.286264	Myosin
sp|P27604|SAHH_CAEEL	P27604	ahcy-1	S-AdenosylhomoCysteine HYdrolase homolog	VIVTEIDPINALQAAMEGYEVTTLEEAAPK	22	0.468311	0.55397	0.378919	6	0.358917	0.467828	0.272875	Unclassified	AHCY	Cytoplasmic
sp|P27604|SAHH_CAEEL	P27604	ahcy-1	S-AdenosylhomoCysteine HYdrolase homolog	EIILAENEMPGLMAMR	8	0.491771	0.562438	0.413629	4	0.370244	0.473523	0.284755	Unclassified	AHCY	Cytoplasmic
sp|P27604|SAHH_CAEEL	P27604	ahcy-1	S-AdenosylhomoCysteine HYdrolase homolog	KEIILAENEMPGLMAMR	2	0.510408	0.523833	0.496973	9	0.405776	0.462625	0.350238	Unclassified	AHCY	Cytoplasmic
sp|P27604|SAHH_CAEEL	P27604	ahcy-1	S-AdenosylhomoCysteine HYdrolase homolog	DGQPLNMILDDGGDLTNLVHAK	20	0.637447	0.742226	0.531618	8	0.476335	0.621648	0.36526	Unclassified	AHCY	Cytoplasmic
sp|P53013|EF1A_CAEEL	P53013	eef-1A.1	Eukaryotic translation Elongation Factor	VETGIIKPGMVVTFAPQNVTTEVK	87	0.564053	0.626998	0.498626					Cytoplasmic
sp|Q21215|GBLP_CAEEL	Q21215	rack-1	RACK1 (mammalian Receptor of Activated C Kinase) homolog	HLYTLPGNDVINAMSFSPNR	2	0.422218	0.560473	0.283964					Cytoplasmic
sp|Q23500|ACOC_CAEEL	Q23500	aco-1	ACOnitase	DAVQNMGADPAK	3	0.597837	0.722688	0.472329					Cytoplasmic
sp|O17214|FUMH_CAEEL	O17214	fum-1	FUMarase	LGILTEEQFAQWVKPENMLGPK	16	0.709178	0.799794	0.616343					Mitochondrial
sp|O45228|PROD_CAEEL	O45228	B0513.5	Orthologous to human isoform 1 of proline dehydrogenase 1, mitochondrial	TNVSVMVASHNEDTVR	2	0.573761	0.700641	0.445966					Mitochondrial
sp|P46561|ATPB_CAEEL	P46561	atp-2	ATP synthase subunit	EGNDLYHEMIEGGVIDLK	5	0.728333	0.815732	0.635729					Mitochondrial
sp|P46561|ATPB_CAEEL	P46561	atp-2	ATP synthase subunit	TVLIMELINNVAK	4	0.74941	0.726621	0.432205					Mitochondrial
sp|P50140|CH60_CAEEL	P50140	hsp-60	Heat Shock Protein	KVTTPEEIAQVATISANGDTVVGNLISDAMK	2	0.507228	0.578346	0.436109					Mitochondrial
sp|Q09508|DHSA_CAEEL	Q09508	sdha-1	Succinate DeHydrogenase complex subunit A	AAMGLAEGGLK	1	0.542578	0.655366	0.429789					Mitochondrial
sp|Q09508|DHSA_CAEEL	Q09508	sdha-1	Succinate DeHydrogenase complex subunit A	EPIPVIPTVHYNMGGVPTNYK	1	0.695704	0.829015	0.562392					Mitochondrial
sp|Q19842|PCCA_CAEEL	Q19842	pcca-1	Propionyl Coenzyme A Carboxylase Alpha subunit	VDLSTVVLSPMPGAIK	4	0.689858	0.795655	0.582726					Mitochondrial
sp|P10567|MYSP_CAEEL	P10567	unc-15	UNCoordinated	QLAESESVTMQNLQR	2	0.601757	0.751362	0.450643					Myosin
sp|P53014|MLE_CAEEL	P53014	mlc-3	Myosin Light Chain	LTFEEWLPMYEQLAK	4	0.66088	0.76059	0.559506					Myosin
sp|P34689|GLH1_CAEEL	P34689	glh-1	Germ Line Helicase	ISEGLMFNK	1	0.38818	0.489	0.28736					P granule
sp|Q9TZQ3|PGL1_CAEEL	Q9TZQ3	pgl-1	P-GranuLe abnormality	SVALPPGMQQIDEEETTVADKDSTPQPQAR	2	0.378422	0.458014	0.298662					P granule
sp|O01692|RS17_CAEEL	O01692	rps-17	Ribosomal Protein, Small subunit	DNYMPEISTVDPSQLTSIK	5	0.679848	0.800179	0.557242					Ribosomal
sp|P37165|RS27A_CAEEL	P37165	ubl-1	UBiquitin-Like family	ECQQPSCGGGVFMAQHANR	2	0.612809	0.666278	0.559026					Ribosomal
sp|Q93572|RLA0_CAEEL	Q93572	rpa-0	Ribosomal protein, Large subunit, Acidic (P1)	VGASESALLNMLGVTPFSYGLVVR	1	0.597157	0.787195	0.407119					Ribosomal
sp|Q9N4I4|RL10A_CAEEL	Q9N4I4	rpl-1	Ribosomal Protein, Large subunit	VCVFGDQHHLDEAAAGDIPSMSADDLKK	1	0.59778	0.727988	0.467343					Ribosomal
sp|P54216|ALF1_CAEEL	P54216	aldo-1	ALDOlase (fructose bisphosphate aldolase)	VDKGVVPMAGTIGEGTTQGLDDLNAR	6	0.563092	0.683763	0.437453					Unclassified	ALDOA	Cytoskeleton
sp|P54216|ALF1_CAEEL	P54216	aldo-1	ALDOlase (fructose bisphosphate aldolase)	GVVPMAGTIGEGTTQGLDDLNAR	10	0.674142	0.823732	0.520521					Unclassified	ALDOA	Cytoskeleton
sp|O18054|PFD3_CAEEL	O18054	pfd-3	PreFolDin (molecular chaperone)	DQITTTEVNMSHIVNFGVNK	1	0.591453	0.682389	0.500516					Unclassified	VBP1	Cytoplasmic
sp|P04970|G3P1_CAEEL	P04970	gpd-1	GPD (Glyceraldehyde 3- Phosphate Dehydrogenase)	VIISAPSADAPMYVVGVNHEK	59	0.585782	0.649853	0.517768					Unclassified	GAPDH	Cytoplasmic
sp|P17329|G3P2_CAEEL	P17329	gpd-2	GPD (Glyceraldehyde 3- Phosphate Dehydrogenase)	VIISAPSADAPMFVVGVNHEK	16	0.525524	0.615581	0.431179					Unclassified	GAPDH	Cytoplasmic
sp|P17331|G3P4_CAEEL	P17331	gpd-4	GPD (Glyceraldehyde 3- Phosphate Dehydrogenase)	VIISAPSADAPMYVVGVNHEK	22	0.51696	0.552541	0.478334					Unclassified	GAPDH	Cytoplasmic
sp|Q09936|YSE2_CAEEL	Q09936	C53C9.2	Orthologous to human myeline transcripton factor 1	QAGDYGLASQAGEVSMGGHR	1	0.452953	0.584734	0.321172					Unclassified	MYT-1	Nuclear
sp|Q10454|KARG1_CAEEL	Q10454	F46H5.3	Orthologous to human creatine kinase M-type	SLQGYPFNPCLSEANYLEMESK	3	0.59275	0.741232	0.438775					Unclassified	CKM	Cytoplasmic
sp|Q18164|DPYD_CAEEL	Q18164	dpyd-1	DihydroPYrimidine Dehydrogenase	VVVLGAGDTAMDCATSALR					5	0.377007	0.624095	0.237829	Cytoplasmic
sp|P27798|CALR_CAEEL	P27798	crt-1	CalReTiculin	ADADLGDFHGETPYNVMFGPDICGPTR					71	0.536635	0.748462	0.391666	Endoplasmic reticulum
sp|O02640|MDHM_CAEEL	O02640	mdh-1	Malate DeHydrogenase	AGAGSATLSMALAGAR					8	0.676168	0.798642	0.564172	Mitochondrial
sp|Q18040|OAT_CAEEL	Q18040	C16A3.10	Orthologous to human ornithine aminotransferase, mitochondrial	VLPMNTGVEACESAVK					2	0.563684	0.758983	0.412988	Mitochondrial
sp|Q9U2M4|HOT_CAEEL	Q9U2M4	Y38F1A.6	Orthologous to human isoform 1 of hydroxyacid-oxoacid transhydrogenase, mitochondrial	IAVPTTAGTGSETTAAAIMDLPEHK					1	0.44489	0.620669	0.323725	Mitochondrial
sp|Q9U2M4|HOT_CAEEL	Q9U2M4	Y38F1A.6	Orthologous to human isoform 1 of hydroxyacid-oxoacid transhydrogenase, mitochondrial	STDYAFEMVCSTLR					5	0.494424	0.778176	0.327652	Mitochondrial
sp|Q9XXK1|ATPA_CAEEL	Q9XXK1	H28O16.1	ATP synthase subunit alpha, mitochondrial OS=Caenorhabditis elegans GN=H28O16.1 PE=1 SV=1	NIQAEEMVEFDSGIK					8	0.501381	0.612972	0.416968	Mitochondrial
sp|P02566|MYO4_CAEEL	P02566	unc-54	UNCoordinated	TEMPPHLFAVSDEAYR					8	0.53843	0.704497	0.417596	Myosin
sp|P10567|MYSP_CAEEL	P10567	unc-15	UNCoordinated	SPSQAAFGAPFGSMSVADLGSLTR					14	0.422801	0.70887	0.256503	Myosin
sp|P10567|MYSP_CAEEL	P10567	unc-15	UNCoordinated	YQAEIAELEMTVDNLNR					3	0.278519	0.439862	0.177479	Myosin
sp|P12845|MYO2_CAEEL	P12845	myo-2	MYOsin heavy chain structural genes	TEMPPHLFAVSDEAYR					8	0.53843	0.704497	0.417596	Myosin
sp|O01504|RLA2_CAEEL	O01504	rpa-2	Replication Protein A homolog	VLEAGGLDCDMENANSVVDALK					6	0.648802	0.783855	0.537311	Ribosomal
sp|P48158|RL23_CAEEL	P48158	rpl-23	Ribosomal Protein, Large subunit	LPSAGVGDMFVCSVK					7	0.542207	0.766716	0.387031	Ribosomal
sp|P34453|PEX19_CAEEL	P34453	prx-19	PeRoXisome assembly factor	TTDDELDELMASADQEAAQK					1	0.532553	0.678116	0.437145	Unclassified	PEX19	Peroxisome
sp|Q17334|ADH1_CAEEL	Q17334	sodh-1	SOrbitol DeHydrogenase family	LDVDEAMEFVTR					2	0.488656	0.657855	0.352499	Unclassified	ADH4	Cytoplasmic
