# Supplementary material for: Altered proteostasis in aging and heat shock response in C. elegans revealed by analysis of the global and de novo synthesized proteome
Source: Cell Mol Life Sci. 2014 Jan 24;71(17):3339–61. doi: 10.1007/s00018-014-1558-7 (PMC4131143; doi:10.1007/s00018-014-1558-7)
Supplement: Supplementary file 7 — 7a: Spreadsheet of AHA-modified peptides showing increased abundance in heat shocked young adults when compared with age-matched controls 7b: Spreadsheet of AHA-modified peptides showing decreased abundance in heat shocked young adults when compared with age-matched controls 7c: Spreadsheet of AHA-modified peptides showing increased abundance in heat shocked D5 animals when compared with age-matched controls 7d: Spreadsheet of AHA-modified peptides showing decreased abundance in heat shocked D5 animals when compared with age-matched controls 7e: Spreadsheet of AHA-modified peptides showing increased abundance in heat shocked D10 animals when compared with age-matched controls 7f: Spreadsheet of AHA-modified peptides showing decreased abundance in heat shocked D10 animals when compared with age-matched controls (XLSX 30 kb) [file 18_2014_1558_MOESM7_ESM.xlsx]

## Sheet: 7a AHA YAHSvsYA up
Online resource 7a: Spreadsheet of AHA-modified peptides showing increased abundance in heat shocked young adults when compared with age-matched controls
Accession	Uniprot	Gene	Protein	Peptide sequence	YAHSvYA number of times peptide detected	YAHSvYA Geomean	YAHSvYA Max	YAHSvYA Min	Worm gene ontology (Cellular component)	Human homolog	Human gene ontology (Cellular component)
sp|P27420|HSP7C_CAEEL	P27420	hsp-3	Heat Shock Protein	QFTPEEVSAMVLVK	1	1.48126	1.6924	1.26462	Endoplasmic reticulum
sp|Q9N4J2|VIT3_CAEEL; sp|P18947|VIT4_CAEEL; sp|P06125|VIT5_CAEEL	Q9N4J2; P18947; P06125	vit-3; vit-4; vit-5	VITellogenin structural genes (yolk protein genes)	LEAPQQMYWNTELR	1	2.40615	3.26763	1.54467	Extracellular
sp|Q23629|DHTK1_CAEEL	Q23629	ZK836.2	Orthologous to human probable 2-oxoglutarate dehydrogenase E1 component DHKTD1 homolog, mitochondrial	IGDLMLK	1	1.8935	2.21351	1.57348	Mitochondrial
sp|Q9U2H9|EF1B2_CAEEL	Q9U2H9; P34460	Y41E3.10; F54H12.6	Probable elongation factor 1-beta/1-delta 2; Probable elongation factor 1-beta/1-delta 1	SSVILDVKPWDDETDLGEMEK	1	1.59075	1.90249	1.27901	Mitochondrial
sp|P02566|MYO4_CAEEL	P02566	unc-54	UNCoordinated	ALESMQASLETEAK	1	1.86327	2.22666	1.49988	Myosin
sp|P10567|MYSP_CAEEL	P10567	unc-15	UNCoordinated	LLEESQLESEDAMNVLR	1	1.73781	2.23959	1.23603	Myosin
sp|P02566|MYO4_CAEEL	P02566	unc-54	UNCoordinated	TEDMSNLSFLNDASVLHNLR	1	1.57463	1.92494	1.22432	Myosin
sp|P42168|KC1A_CAEEL	P42168	kin-19	protein KINase	GFPAEFPMYLSYTR	1	2.1166	2.7229	1.51029	Nuclear
sp|Q86S66|NACA_CAEEL	Q86S66	icd-2	Inhibitor of Cell Death	IEDLTQHAQMSAIENLKPTR	1	1.39545	1.57262	1.21827	Unclassified	NACA	Cytoplasmic
sp|Q93873|NDUS2_CAEEL	Q93873	gas-1	General Anaesthetic Sensitivity abnormal	LAYSDPVMSDNYSGK	1	1.51669	1.81702	1.21636	Unclassified	NDUFS2	Mitochondrial
sp|Q05036|YLA4_CAEEL	Q05036	C30C11.4	Heat Shock Protein	IVEEVPAEAMEVDGDAK	9	1.43528	1.55833	1.30671	Unclassified	HSPA4L	Unclassified
sp|O44400|F37C4_CAEEL	O44400	F37C4.5	Protein F37C4.5	VTAGVEAEMHVTYFGK	1	1.31602	1.4177	1.21434	Unclassified

## Sheet: 7b AHA YAHSvsYA down
Online resource 7b: Spreadsheet of AHA-modified peptides showing decreased abundance in heat shocked young adults when compared with age-matched controls
Accession	Uniprot	Gene	Protein	Peptide sequence	YAHSvYA number of times peptide detected	YAHSvYA Geomean	YAHSvYA Max	YAHSvYA Min	Worm gene ontology (Cellular component)	Human homolog	Human gene ontology (Cellular component)
sp|Q9U1Q4|SYV_CAEEL	Q9U1Q4	vars-2	Valyl Amino-acyl tRNA Synthetase	EILLHAMIRDAHGR	2	0.558232	0.721963	0.394501	Cytoplasmic
sp|P10986|ACT4_CAEEL; sp|P10983|ACT1_CAEEL; sp|P10984|ACT2_CAEEL	P10986; P10983; P10984	act-4; act-1; act-2	ACTin	CYVALDFEQEMATAASSSSLEK	1	0.614182	0.74577	0.482594	Cytoskeleton
sp|P52275|TBB2_CAEEL	P52275	tbb-2	TuBulin, Beta	EVDEQMLNVQNKNSSYFVEWIPNNVK	1	0.701193	0.765733	0.636653	Cytoskeleton
sp|P34690|TBA2_CAEEL	P34690	tba-2	TuBulin, Alpha	AYHEALSVSDITNSCFEPANQMVK	1	0.779859	0.802737	0.756981	Cytoskeleton
sp|P41996|CPG2_CAEEL	P41996	cpg-2	Chondroitin ProteoGlycan	AIVMFCPAGLK	1	0.634906	0.821842	0.447969	Extracellular
sp|Q22288|TTR15_CAEEL	Q22288	ttr-15	TransThyretin-Related family domain	IGGTYDMTYVTLDILSAK	3	0.649119	0.739366	0.557365	Extracellular
sp|P18948|VIT6_CAEEL	P18948	vit-6	VITellogenin structural genes (yolk protein genes)	VVYGENEIEMYKTEEGLICR	21	0.49543	0.626522	0.362281	Extracellular
sp|P06125|VIT5_CAEEL	P06125	vit-5	VITellogenin structural genes (yolk protein genes)	SAPVDEMNQDQK	2	0.532631	0.684914	0.380348	Extracellular
sp|P05690|VIT2_CAEEL	P05690	vit-2	VITellogenin structural genes (yolk protein genes)	TITEQIQEVENNMPETSHFLAR	132	0.59558	0.744891	0.445056	Extracellular
sp|O01971|EMR1_CAEEL	O01971	emr-1	human EMeRin homolog	YLTEEEMAADR	1	0.513147	0.64746	0.378834	Membrane
sp|Q18680|IPYR_CAEEL	Q18680	pyp-1	inorganic PYroPhosphatase	VYNMIVEIPR	1	0.629935	0.825058	0.434812	Membrane
sp|Q21338|SPT5H_CAEEL	Q21338	spt-5	SPT transcription factor family	SALNQFTITMVPIKDMVDVLR	1	0.716392	0.820627	0.612158	Nuclear
sp|P34689|GLH1_CAEEL	P34689	glh-1	Germ Line Helicase	ISEGLMFNK	1	0.619214	0.739983	0.498445	P granule
sp|Q9TZQ3|PGL1_CAEEL	Q9TZQ3	pgl-1	P-GranuLe abnormality	SVALPPGMQQIDEEETTVADKDSTPQPQAR	2	0.720833	0.819336	0.622327	P granule
sp|Q17334|ADH1_CAEEL	Q17334	sodh-1	SOrbitol DeHydrogenase family	LDVDEAMEFVTR	2	0.548541	0.607668	0.489295	Unclassified	ADH4	Cytoplasmic
sp|Q9U2D9|GYS_CAEEL	Q9U2D9	gsy-1	Glycogen SYnthase	AAEESVQELAQVMYDFCGQSR	1	0.582727	0.684444	0.481011	Unclassified	GYS1	Cytoplasmic
sp|Q27535|KARG2_CAEEL	Q27535	ZC434.8	Orthologous to human creatine kinase B-type	ATDTQPAMDLGEK	1	0.750706	0.775472	0.725941	Unclassified	CKB	Cytoplasmic

## Sheet: 7c AHA D5HSvsD5 up
Online resource 7c: Spreadsheet of AHA-modified peptides showing increased abundance in heat shocked D5 animals when compared with age-matched controls
Accession	Uniprot	Gene	Protein	Peptide sequence	D5HSvD5 number of times peptide detected	D5HSvD5 Geomean	D5HSvD5 Max	D5HSvD5 Min	Worm gene ontology (Cellular component)	Human homolog	Human gene ontology (Cellular component)
sp|P34690|TBA2_CAEEL	P34690	tba-2	TuBulin, Alpha	AVCMLSNTTAIAEAWSR	4	1.7853	2.25816	1.30708	Cytoskeleton
sp|P18948|VIT6_CAEEL	P18948	vit-6	VITellogenin structural genes (yolk protein genes)	AVINMLQVNILK	12	2.8011	3.52398	2.0747	Extracellular
sp|Q9N4J2|VIT3_CAEEL; sp|P18947|VIT4_CAEEL; sp|P06125|VIT5_CAEEL	Q9N4J2; P18947; P06125	vit-3; vit-4; vit-5	VITellogenin structural genes (yolk protein genes)	VQSGIQMLQEIVK	6	2.63506	3.13796	2.1289	Extracellular
sp|Q9N4J2|VIT3_CAEEL; sp|P18947|VIT4_CAEEL; sp|P06125|VIT5_CAEEL	Q9N4J2; P18947; P06125	vit-3; vit-4; vit-5	VITellogenin structural genes (yolk protein genes)	TISHSQYQMSTEEIDR	10	1.35736	1.47036	1.23591	Extracellular
sp|Q9XXK1|ATPA_CAEEL	Q9XXK1	H28O16.1	Orthologous to human ATP synthase subunit alpha, mitochondrial	QGQYVPMGIEEQVGVIYAGVK	1	1.54468	1.88141	1.20795	Mitochondrial
sp|Q21338|SPT5H_CAEEL	Q21338	spt-5	SPT transcription factor family	SALNQFTITMVPIKDMVDVLR	1	1.48869	1.70817	1.26922	Nuclear
sp|O02328|EIF3C_CAEEL	O02328	eif-3.C	Eukaryotic Initiation Factor	LNEVMSARGK	1	2.61979	3.32184	1.91775	Ribosomal
sp|Q9N4I4|RL10A_CAEEL	Q9N4I4	rpl-1	Ribosomal Protein, Large subunit	VCVFGDQHHLDEAAAGDIPSMSADDLK	1	1.95426	2.47947	1.42904	Ribosomal
sp|Q94392|NSF_CAEEL	Q94392	nsf-1	NSF (N-ethylmaleimide sensitive secretion factor) homolog	QIGKMLNAREPK	1	1.62535	2.03494	1.21575	Unclassified	NSF	Cytoplasmic
sp|Q9U2M4|HOT_CAEEL	Q9U2M4	Y38F1A.6	Orthologous to human isoform 1 of hydroxyacid-oxoacid transhydrogenase, mitochondrial	IAVPTTAGTGSETTAAAIMDLPEHK	1	1.75669	2.12977	1.38361	Unclassified	ADHFE1	Mitochondrial
sp|P41938|HCDH2_CAEEL	P41938	B0272.3	Orthologous to human isoform 1 of hydroxyacyl-coenzyme A dehydrogenase, mitochondrial	KINNVTIIGAGLMGSGIAQVSANAK	1	1.69144	2.09243	1.29046	Unclassified	HADH	Mitochondrial
sp|P52713|MMSA_CAEEL	P52713	alh-8	Probable methylmalonate-semialdehyde dehydrogenase [acylating], mitochondrial	TTDFVELTNPATNEVIAMVPNATQAEMQAAVDSAK	3	1.6697	2.07525	1.26415	Unclassified	ALDH6A1	Mitochondrial

## Sheet: 7d AHA D5HSvsD5 down
Online resource 7d: Spreadsheet of AHA-modified peptides showing decreased abundance in heat shocked D5 animals when compared with age-matched controls
Accession	Uniprot	Gene	Protein	Peptide sequence	D5HSvD5 number of times peptide detected	D5HSvD5 Geomean	D5HSvD5 Max	D5HSvD5 Min	Worm gene ontology (Cellular component)	Human homolog	Human gene ontology (Cellular component)
sp|Q21215|GBLP_CAEEL	Q21215	rack-1	RACK1 (mammalian Receptor of Activated C Kinase) homolog	DGQAMLWDLNEGK	1	0.521933	0.703506	0.340359	Cytoplasmic
sp|P53013|EF1A_CAEEL	P53013	eef-1A.1	Eukaryotic translation Elongation Factor	AVPFVPISGFNGDNMLEVSSNMPWFK	1	0.532829	0.677419	0.388238	Cytoplasmic
sp|P10986|ACT4_CAEEL; sp|P10983|ACT1_CAEEL; sp|P10984|ACT2_CAEEL	P10986; P10983; P10984	act-4; act-1; act-2	ACTin	CYVALDFEQEMATAASSSSLEK	1	0.3889	0.533172	0.244628	Cytoskeleton
sp|P18948|VIT6_CAEEL	P18948	vit-6	VITellogenin structural genes (yolk protein genes)	VPTPMGLPVQFTSK	3	0.688338	0.789134	0.581416	Extracellular
sp|P18948|VIT6_CAEEL	P18948	vit-6	VITellogenin structural genes (yolk protein genes)	EMFEKEENFQR	1	0.743216	0.82057	0.665863	Extracellular
sp|P46561|ATPB_CAEEL	P46561	atp-2	ATP synthase subunit	SLQDIIAILGMDELSEEDKLTVSR	1	0.620067	0.750643	0.48949	Mitochondrial
sp|Q93615|ETFA_CAEEL	Q93615	F27D4.1	Orthologous to human electron transfer flavoprotein subunit alpha, mitochondrial	AAVDAGYVPNDMQVGQTGK	2	0.693972	0.81679	0.571154	Mitochondrial
sp|P10567|MYSP_CAEEL	P10567	unc-15	UNCoordinated	ALADAEARMK	1	0.592336	0.759329	0.425343	Myosin
sp|P62784|H4_CAEEL	P62784	his-1	HIStone	TVTAMDVVYALKR	2	0.553581	0.584632	0.522521	Nuclear
sp|Q9N4I4|RL10A_CAEEL	Q9N4I4	rpl-1	Ribosomal Protein, Large subunit	VCVFGDQHHLDEAAAGDIPSMSADDLKK	1	0.554791	0.739584	0.369999	Ribosomal
sp|Q9N358|TCPQ_CAEEL	Q9N358	cct-8	Chaperonin Containing TCP- 1	AIAENAGMPTTETLTK	1	0.403516	0.549342	0.257689	Unclassified	CCT8	Cytoskeleton
sp|Q9XVJ2|GNPI_CAEEL	Q9XVJ2	T03F6.3	Orthologous to human glucosamine-6-phosphate isomerase 1	VPTQALTVGVQTVMDAR	1	0.565783	0.691752	0.439815	Unclassified	GNPDA1	Cytoplasmic
sp|Q18040|OAT_CAEEL	Q18040	C16A3.10	Orthologous to human ornithine aminotransferase, mitochondrial	VLPMNTGVEACESAVK	3	0.597828	0.691216	0.503599	Unclassified	OAT	Mitochondrial

## Sheet: 7e AHA D10HSvsD10 up
Online resource 7e: Spreadsheet of AHA-modified peptides showing increased abundance in heat shocked D10 animals when compared with age-matched controls
Accession	Uniprot	Gene	Protein	Peptide sequence	D10HSvD10 number of times peptide detected	D10HSvD10 Geomean	D10HSvD10 Max	D10HSvD10 Min	Worm gene ontology (Cellular component)	Human homolog	Human gene ontology (Cellular component)
sp|P55955|TTR16_CAEEL	P55955	ttr-16	TransThyretin-Related family domain	IGGTYDMTYVTLDIK	2	5.401	1.28547	1.30796	Extracellular
sp|P12844|MYO3_CAEEL	P12844	myo-3	MYOsin heavy chain structural genes	NEMPPHLFAVSDEAYR	1	1.84247	2.41487	1.27006	Myosin
sp|P10567|MYSP_CAEEL	P10567	unc-15	UNCoordinated	YQAEIAELEMTVDNLNR	3	1.70712	1.96904	1.41459	Myosin
sp|P19625|MLR1_CAEEL	P19625	mlc-1	Myosin Light Chain	LTGTDPEATIIGAFAMFDKK	1	1.41832	1.45028	1.38636	Myosin
sp|P53014|MLE_CAEEL	P53014	mlc-3	Myosin Light Chain	RLTFEEWLPMYEQLAK	1	1.39477	1.51592	1.27362	Myosin
sp|Q07750|ADF1_CAEEL; sp|Q07749|ADF2_CAEEL	Q07750; Q07749	unc-60	UNCoordinated	ASLGLESLFQVQASEMSDLDEK	5	1.31586	1.3716	1.25939	Myosin
sp|O02328|EIF3C_CAEEL	O02328	eif-3.C	Eukaryotic Initiation Factor	LNEVMSARGK	1	2.35518	2.81102	1.89913	Ribosomal
sp|O17271|HEH1_CAEEL	O17271	heh-1	HE1 homologue	VGGSAMVDFPQTNSDACTYGVK	1	1.43104	1.63765	1.22438	Unclassified	NPC2	Extracellular

## Sheet: 7f AHA D10HSvsD10 down
Online resource 7f: Spreadsheet of AHA-modified peptides showing decreased abundance in heat shocked D10 aminals when compared with age-matched controls
Accession	Uniprot	Gene	Protein	Peptide sequence	D10HSvD10 number of times peptide detected	D10HSvD10 Geomean	D10HSvD10 Max	D10HSvD10 Min	Worm gene ontology (Cellular component)	Human homolog	Human gene ontology (Cellular component)
sp|P12456|TBB1_CAEEL	P12456	mec-7	MEChanosensory abnormality	LHFFMPGFAPLTSR	1	0.72006	0.817114	0.623006	Cytoskeleton
sp|Q9N4J2|VIT3_CAEEL; sp|P18947|VIT4_CAEEL; sp|P06125|VIT5_CAEEL	Q9N4J2; P18947; P06125	vit-3; vit-4; vit-5	VITellogenin structural genes (yolk protein genes)	TISHSQYQMSTEEIDRQY	1	0.691525	0.810574	0.572476	Extracellular
sp|P46561|ATPB_CAEEL	P46561	atp-2	ATP synthase subunit	NFAAIHAEAPEFVEMSVEQEILVTGIK	1	0.614112	0.694232	0.533991	Mitochondrial
sp|Q27488|PSA2_CAEEL	Q27488	pas-2	Proteasome Alpha Subunit	ESFDVGMNENNVEVAVCNSTGFHR	1	0.633993	0.738489	0.529497	Proteasome
sp|P46769|RSSA_CAEEL	P46769	rps-0	Ribosomal Protein, Small subunit	LLATQAHLGSTNLNFQMQQYVYK	8	0.685569	0.74264	0.625659	Ribosomal
sp|Q10454|KARG1_CAEEL	Q10454	F46H5.3	Orthologous to human creatine kinase M-type	PCLSEANYLEMESK	1	0.688675	0.818159	0.55919	Unclassified	CKM	Cytoplasmic
